# Supplementary material for: Surveillance of tick-borne bacteria infection in ticks and forestry populations in Inner Mongolia, China
Source: Front Public Health. 2024 Feb 29;12:1302133. doi: 10.3389/fpubh.2024.1302133 (PMC10938913; doi:10.3389/fpubh.2024.1302133)
Supplement: Supplementary file 1 [file Table_1.XLS]

Sample ID	Raw Reads	Clean Reads	Effective Reads	AvgLen(bp)	GC(%)	Q20(%)	Q30(%)	Effective(%)
N1	79997	79717	75781	422	53.69	98.98	95.99	94.73
N10	79891	79596	75526	422	53.79	99.02	96.10	94.54
N11	79751	79438	75191	421	53.60	99.00	96.04	94.28
N12	79869	79569	75931	418	52.90	99.03	96.07	95.07
N13	79998	79675	75585	422	53.54	98.99	96.00	94.48
N14	79929	79541	76698	423	53.13	98.95	95.83	95.96
N15	79984	79630	74999	418	54.14	98.98	95.98	93.77
N16	80169	79802	69960	419	53.98	98.98	95.99	87.27
N17	80043	79728	74855	421	53.87	98.99	96.01	93.52
N18	80118	79830	76032	421	54.03	99.02	96.08	94.90
N19	79937	79661	75843	420	53.58	99.02	96.09	94.88
N2	79944	79646	76736	413	52.31	99.09	96.29	95.99
N20	80160	79864	76468	417	52.93	99.05	96.14	95.39
N21	80060	79746	76286	417	53.00	99.05	96.13	95.29
N22	80183	79903	75905	418	55.87	99.03	96.14	94.66
N23	79587	79276	76345	412	52.65	99.01	96.01	95.93
N24	80201	79896	76364	416	53.47	98.96	95.91	95.22
N25	80339	79999	76021	419	53.65	98.95	95.87	94.63
N26	79962	79667	75944	417	53.00	98.98	95.94	94.98
N27	79786	79510	75996	417	53.05	98.98	95.94	95.25
N28	79836	79511	75414	422	53.68	98.93	95.79	94.46
N29	80162	79868	76433	418	52.60	98.96	95.86	95.35
N3	79794	79516	74676	421	53.73	99.04	96.15	93.59
N30	80139	79842	76352	422	53.56	98.94	95.83	95.27
N31	79923	79633	75431	420	53.58	99.00	96.03	94.38
N32	79886	79601	74745	421	53.23	98.99	95.96	93.56
N33	80325	80005	75848	420	53.15	99.01	96.03	94.43
N34	80030	79767	75274	421	53.86	99.01	96.06	94.06
N35	79888	79572	75428	422	53.61	98.95	95.86	94.42
N36	80183	79904	74042	422	53.51	98.98	95.97	92.34
N4	80064	79755	73940	416	52.73	99.04	96.11	92.35
N5	80011	79709	75225	421	53.68	99.00	96.05	94.02
N6	80121	79823	76388	420	53.33	99.03	96.10	95.34
N7	80104	79835	75236	418	53.57	99.02	96.08	93.92
N8	79856	79566	75102	419	54.12	99.00	96.03	94.05
N9	80065	79720	75265	421	53.61	98.98	95.95	94.00
