# Supplementary material for: Surveillance of tick-borne bacteria infection in ticks and forestry populations in Inner Mongolia, China
Source: Front Public Health. 2024 Feb 29;12:1302133. doi: 10.3389/fpubh.2024.1302133 (PMC10938913; doi:10.3389/fpubh.2024.1302133)
Supplement: Supplementary file 2 [file Table_2.XLS]

## Sheet: alpha_diversity
Sample ID	Feature	ACE	Chao1	Simpson	Shannon	PD_whole_tree	Coverage
N1	1303	1330.38	1353.45	0.983	7.9319	90.5034	0.9988
N10	1306	1328.79	1341.51	0.98	7.8563	90.1925	0.9989
N11	1295	1317.55	1327	0.9783	7.8092	89.9927	0.9989
N12	1300	1336.89	1341.33	0.9493	6.6093	89.8475	0.9985
N13	1297	1334.34	1345.01	0.9591	7.1421	91.0619	0.9985
N14	1266	1318.56	1330.02	0.9185	6.0783	87.0448	0.9981
N15	1191	1262.08	1314.02	0.9866	8.2684	83.9809	0.9974
N16	1214	1235.27	1248.17	0.9857	8.2255	82.287	0.9986
N17	1344	1364.27	1385.6	0.986	8.2844	91.2803	0.9989
N18	1321	1339.92	1347.03	0.986	8.0745	90.9713	0.999
N19	1326	1351.1	1367.42	0.9699	7.6361	91.8163	0.9988
N2	1268	1326.61	1352.22	0.85	5.2863	88.9057	0.998
N20	1303	1332.94	1337.37	0.9148	6.5487	90.8826	0.9987
N21	1304	1332.76	1341.31	0.9292	6.6478	90.5051	0.9987
N22	923	1068.35	1098.67	0.9894	7.7157	63.3082	0.9946
N23	1103	1150.22	1161.72	0.7937	5.2666	76.803	0.9983
N24	1188	1209.38	1224.17	0.9263	7.0579	81.9542	0.9989
N25	1325	1343.24	1355.02	0.969	7.7685	90.5049	0.999
N26	1294	1326.48	1336.53	0.9006	6.583	90.3652	0.9986
N27	1301	1326.24	1333.54	0.9061	6.6567	91.0245	0.9988
N28	1336	1373.09	1393.96	0.9728	7.6458	92.1187	0.9984
N29	1272	1325.5	1340.38	0.924	6.2001	89.1532	0.9981
N3	1300	1323.65	1335.5	0.9808	7.9234	90.6912	0.9988
N30	1249	1266.99	1276.16	0.9563	7.1929	86.1139	0.999
N31	1095	1134.75	1153.45	0.95	7.0339	76.0093	0.9983
N32	1204	1255.39	1261.58	0.9501	6.3256	83.7713	0.9981
N33	1292	1332.44	1341.19	0.9473	6.5644	89.3568	0.9984
N34	1288	1313	1332.53	0.9743	7.5792	89.8674	0.9988
N35	1279	1301.72	1315.74	0.9836	7.9211	89.6742	0.9989
N36	1237	1304.56	1319.54	0.9785	7.0395	87.0604	0.9978
N4	1272	1300.42	1299.96	0.9087	6.4102	89.1986	0.9987
N5	1284	1303.09	1310.91	0.9829	7.7885	91.2138	0.999
N6	1284	1307.33	1315.28	0.9701	7.4019	87.7205	0.9989
N7	1276	1285.88	1291.44	0.9607	7.7228	87.3184	0.9993
N8	1237	1260.46	1284.27	0.9925	8.6476	84.988	0.9987
N9	1327	1369.82	1385.7	0.9601	6.894	91.3457	0.9983
