# Supplementary material for: Surveillance of tick-borne bacteria infection in ticks and forestry populations in Inner Mongolia, China
Source: Front Public Health. 2024 Feb 29;12:1302133. doi: 10.3389/fpubh.2024.1302133 (PMC10938913; doi:10.3389/fpubh.2024.1302133)
Supplement: Supplementary file 3 [file Table_3.XLS]

Genus	N1	N10	N11	N12	N13	N14	N15	N16	N17	N18	N19	N2	N20	N21	N22	N23	N24	N25	N26	N27	N28	N29	N3	N30	N31	N32	N33	N34	N35	N36	N4	N5	N6	N7	N8	N9
1174_901_12	0.01%	0.02%	0.03%	0.01%	0.01%	0.00%	0.11%	0.07%	0.07%	0.02%	0.02%	0.00%	0.01%	0.01%	0.01%	0.05%	0.06%	0.04%	0.02%	0.02%	0.02%	0.01%	0.01%	0.02%	0.05%	0.01%	0.01%	0.02%	0.02%	0.01%	0.01%	0.02%	0.02%	0.05%	0.08%	0.01%
Acetobacter	0.02%	0.01%	0.01%	0.01%	0.00%	0.01%	0.01%	0.04%	0.02%	0.00%	0.01%	0.01%	0.00%	0.00%	0.01%	0.02%	0.03%	0.01%	0.00%	0.00%	0.00%	0.00%	0.00%	0.00%	0.01%	0.02%	0.00%	0.00%	0.00%	0.00%	0.00%	0.01%	0.03%	0.01%	0.03%	0.00%
Acetobacterium	0.00%	0.01%	0.00%	0.01%	0.01%	0.00%	0.02%	0.01%	0.00%	0.00%	0.03%	0.00%	0.00%	0.00%	0.00%	0.00%	0.00%	0.00%	0.01%	0.01%	0.01%	0.00%	0.00%	0.00%	0.00%	0.00%	0.00%	0.01%	0.01%	0.01%	0.00%	0.01%	0.01%	0.01%	0.01%	0.00%
Acetobacteroides	0.01%	0.00%	0.01%	0.00%	0.01%	0.00%	0.00%	0.00%	0.02%	0.01%	0.02%	0.00%	0.02%	0.00%	0.00%	0.00%	0.00%	0.01%	0.00%	0.01%	0.02%	0.01%	0.00%	0.00%	0.01%	0.00%	0.00%	0.00%	0.00%	0.00%	0.00%	0.00%	0.03%	0.01%	0.01%	0.00%
Achromobacter	0.01%	0.05%	0.02%	0.12%	0.06%	0.05%	0.04%	0.03%	0.02%	0.04%	0.03%	0.01%	0.01%	0.01%	0.40%	0.02%	0.03%	0.03%	0.02%	0.00%	0.18%	0.11%	0.01%	0.05%	0.27%	0.42%	0.07%	0.04%	0.04%	0.23%	0.02%	0.01%	0.06%	0.04%	0.07%	0.02%
Acidaminococcus	0.00%	0.00%	0.00%	0.00%	0.00%	0.01%	0.14%	0.06%	0.01%	0.01%	0.00%	0.00%	0.00%	0.00%	0.00%	0.06%	0.03%	0.01%	0.01%	0.00%	0.00%	0.00%	0.00%	0.02%	0.06%	0.03%	0.00%	0.01%	0.00%	0.00%	0.01%	0.00%	0.00%	0.02%	0.05%	0.01%
Acidibacter	0.11%	0.09%	0.12%	0.05%	0.07%	0.09%	0.77%	0.55%	0.23%	0.11%	0.16%	0.07%	0.08%	0.08%	1.03%	0.45%	0.39%	0.17%	0.07%	0.06%	0.10%	0.06%	0.13%	0.38%	0.50%	0.16%	0.08%	0.07%	0.09%	0.05%	0.07%	0.09%	0.16%	0.31%	0.52%	0.09%
Acidipila_Silvibacterium	0.02%	0.02%	0.02%	0.02%	0.02%	0.03%	0.24%	0.10%	0.04%	0.04%	0.03%	0.01%	0.01%	0.03%	0.11%	0.10%	0.09%	0.06%	0.05%	0.03%	0.01%	0.02%	0.04%	0.07%	0.13%	0.04%	0.02%	0.03%	0.03%	0.02%	0.01%	0.03%	0.04%	0.04%	0.21%	0.01%
Acidothermus	0.09%	0.05%	0.11%	0.06%	0.04%	0.05%	0.59%	0.49%	0.11%	0.06%	0.10%	0.05%	0.06%	0.08%	0.52%	0.34%	0.35%	0.17%	0.04%	0.05%	0.07%	0.04%	0.09%	0.19%	0.46%	0.10%	0.06%	0.09%	0.10%	0.03%	0.05%	0.09%	0.17%	0.33%	0.53%	0.05%
Acidovorax	0.50%	0.40%	0.50%	0.25%	0.27%	0.13%	0.16%	0.25%	0.49%	0.35%	0.36%	0.28%	0.33%	0.27%	0.08%	0.09%	0.13%	0.30%	0.32%	0.32%	0.42%	0.20%	0.53%	0.20%	0.16%	0.11%	0.16%	0.27%	0.35%	0.20%	0.26%	0.41%	0.37%	0.30%	0.24%	0.18%
Acinetobacter	1.38%	9.86%	1.27%	11.18%	17.41%	25.22%	1.60%	8.69%	1.44%	2.83%	1.24%	0.77%	0.76%	0.78%	0.26%	1.04%	2.84%	0.87%	0.84%	0.78%	0.81%	10.99%	0.94%	14.68%	14.04%	15.74%	16.67%	11.54%	4.83%	5.71%	0.63%	0.74%	6.60%	1.26%	2.44%	14.88%
Actinospica	0.03%	0.01%	0.00%	0.01%	0.00%	0.01%	0.11%	0.08%	0.01%	0.01%	0.01%	0.01%	0.02%	0.01%	0.03%	0.03%	0.03%	0.03%	0.00%	0.01%	0.01%	0.00%	0.02%	0.02%	0.09%	0.02%	0.01%	0.02%	0.02%	0.01%	0.01%	0.00%	0.02%	0.07%	0.12%	0.02%
Aequorivita	0.01%	0.00%	0.00%	0.00%	0.00%	0.06%	0.36%	0.44%	0.17%	0.00%	0.00%	0.00%	0.00%	0.00%	0.01%	0.23%	0.32%	0.08%	0.00%	0.00%	0.01%	0.00%	0.01%	0.22%	0.27%	0.24%	0.03%	0.01%	0.00%	0.00%	0.01%	0.00%	0.13%	0.25%	0.45%	0.01%
Aeromicrobium	0.01%	0.02%	0.00%	0.01%	0.02%	0.07%	0.34%	0.31%	0.05%	0.00%	0.01%	0.01%	0.01%	0.00%	0.03%	0.16%	0.17%	0.07%	0.00%	0.03%	0.03%	0.00%	0.00%	0.16%	0.25%	0.11%	0.04%	0.00%	0.01%	0.02%	0.01%	0.00%	0.07%	0.17%	0.21%	0.02%
Aeromonas	0.08%	0.07%	0.14%	0.05%	0.15%	0.09%	0.22%	0.32%	0.19%	0.15%	0.04%	0.07%	0.03%	0.06%	0.17%	0.20%	0.19%	0.12%	0.07%	0.04%	0.10%	0.11%	0.08%	0.19%	0.13%	0.56%	0.07%	0.06%	0.05%	2.13%	0.04%	0.06%	0.15%	0.08%	0.30%	0.07%
Ahniella	0.24%	0.23%	0.21%	0.12%	0.14%	0.08%	0.02%	0.06%	0.25%	0.15%	0.19%	0.12%	0.14%	0.19%	0.01%	0.03%	0.10%	0.22%	0.19%	0.19%	0.18%	0.09%	0.26%	0.11%	0.03%	0.03%	0.08%	0.21%	0.27%	0.09%	0.14%	0.19%	0.11%	0.15%	0.24%	0.14%
Akkermansia	0.03%	0.01%	0.06%	0.03%	0.04%	0.08%	0.15%	0.22%	0.11%	0.02%	0.03%	0.03%	0.04%	0.03%	0.26%	0.09%	0.20%	0.07%	0.03%	0.02%	0.02%	0.04%	0.04%	0.11%	0.16%	0.05%	0.05%	0.03%	0.06%	0.02%	0.01%	0.03%	0.07%	0.14%	0.23%	0.04%
Alistipes	0.21%	0.20%	0.18%	0.13%	0.10%	0.15%	0.19%	0.26%	0.24%	0.19%	0.19%	0.12%	0.21%	0.11%	0.72%	0.06%	0.19%	0.15%	0.19%	0.15%	0.18%	0.11%	0.24%	0.16%	0.13%	0.08%	0.11%	0.17%	0.23%	0.09%	0.20%	0.15%	0.23%	0.16%	0.19%	0.13%
Allobaculum	0.04%	0.05%	0.03%	0.05%	0.04%	0.12%	0.11%	0.07%	0.05%	0.07%	0.04%	0.03%	0.05%	0.04%	0.20%	0.05%	0.05%	0.05%	0.05%	0.03%	0.09%	0.04%	0.02%	0.13%	0.05%	0.03%	0.03%	0.02%	0.02%	0.04%	0.06%	0.03%	0.06%	0.04%	0.08%	0.06%
Alloprevotella	0.33%	0.25%	0.24%	0.14%	0.17%	0.27%	0.99%	0.93%	0.40%	0.31%	0.21%	0.15%	0.25%	0.14%	1.71%	0.60%	0.70%	0.44%	0.28%	0.20%	0.20%	0.14%	0.32%	0.67%	0.70%	0.33%	0.23%	0.25%	0.31%	0.14%	0.28%	0.22%	0.45%	0.38%	0.87%	0.18%
Allorhizobium_Neorhizobium_Pararhizobium_Rhizobium	0.04%	0.35%	0.01%	0.36%	0.62%	0.37%	0.32%	0.94%	0.07%	0.27%	0.06%	0.04%	0.03%	0.03%	0.14%	0.25%	0.73%	0.12%	0.07%	0.09%	1.72%	0.63%	0.07%	0.42%	1.14%	1.51%	0.77%	0.40%	0.17%	1.35%	0.06%	0.05%	0.67%	0.18%	0.23%	0.33%
Aminobacterium	0.00%	0.01%	0.00%	0.01%	0.00%	0.00%	0.01%	0.01%	0.00%	0.00%	0.00%	0.01%	0.02%	0.00%	0.00%	0.01%	0.00%	0.00%	0.01%	0.00%	0.01%	0.00%	0.00%	0.00%	0.00%	0.00%	0.00%	0.00%	0.00%	0.01%	0.01%	0.00%	0.00%	0.00%	0.01%	0.00%
Anaerocolumna	0.05%	0.02%	0.01%	0.01%	0.02%	0.01%	0.00%	0.00%	0.04%	0.03%	0.03%	0.02%	0.01%	0.02%	0.01%	0.00%	0.01%	0.05%	0.02%	0.03%	0.02%	0.02%	0.03%	0.03%	0.00%	0.00%	0.02%	0.02%	0.04%	0.40%	0.02%	0.43%	0.02%	0.02%	0.01%	0.02%
Anaerolinea	0.01%	0.02%	0.03%	0.02%	0.01%	0.01%	0.00%	0.02%	0.02%	0.03%	0.03%	0.02%	0.02%	0.01%	0.00%	0.00%	0.01%	0.02%	0.03%	0.01%	0.03%	0.02%	0.02%	0.01%	0.00%	0.00%	0.02%	0.02%	0.02%	0.01%	0.01%	0.04%	0.02%	0.00%	0.01%	0.01%
Anaerolineaceae_UCG_001	0.01%	0.01%	0.03%	0.02%	0.02%	0.00%	0.00%	0.00%	0.01%	0.02%	0.00%	0.01%	0.02%	0.02%	0.00%	0.00%	0.00%	0.01%	0.02%	0.02%	0.00%	0.01%	0.02%	0.02%	0.00%	0.00%	0.00%	0.02%	0.02%	0.01%	0.01%	0.01%	0.01%	0.01%	0.00%	0.01%
Anaerosolibacter	0.02%	0.02%	0.03%	0.01%	0.02%	0.01%	0.01%	0.02%	0.03%	0.04%	0.04%	0.01%	0.02%	0.03%	0.01%	0.00%	0.03%	0.01%	0.03%	0.03%	0.04%	0.01%	0.04%	0.01%	0.00%	0.00%	0.01%	0.02%	0.02%	0.32%	0.04%	0.46%	0.02%	0.01%	0.02%	0.03%
Anaerotruncus	0.01%	0.02%	0.03%	0.01%	0.01%	0.03%	0.11%	0.10%	0.02%	0.00%	0.01%	0.01%	0.01%	0.01%	0.11%	0.04%	0.07%	0.01%	0.02%	0.01%	0.01%	0.01%	0.01%	0.04%	0.10%	0.01%	0.00%	0.01%	0.00%	0.00%	0.01%	0.00%	0.03%	0.04%	0.08%	0.03%
Anaerovorax	0.05%	0.02%	0.03%	0.01%	0.01%	0.03%	0.01%	0.01%	0.02%	0.01%	0.03%	0.00%	0.02%	0.04%	0.01%	0.01%	0.00%	0.02%	0.02%	0.01%	0.04%	0.01%	0.02%	0.01%	0.00%	0.00%	0.01%	0.03%	0.02%	0.42%	0.00%	0.51%	0.03%	0.01%	0.02%	0.00%
Anaplasma	0.00%	0.00%	0.00%	0.00%	0.00%	0.00%	0.00%	0.00%	0.00%	0.00%	0.00%	0.00%	0.00%	0.00%	0.00%	0.00%	0.00%	0.00%	0.00%	0.00%	0.00%	0.01%	0.00%	0.01%	0.00%	0.00%	0.00%	0.00%	0.00%	0.00%	0.00%	0.00%	0.00%	0.00%	0.00%	0.00%
Ancylobacter	0.02%	0.03%	0.01%	0.00%	0.00%	0.00%	0.01%	0.00%	0.00%	0.02%	0.01%	0.01%	0.01%	0.00%	0.00%	0.02%	0.01%	0.01%	0.02%	0.02%	0.01%	0.01%	0.01%	0.02%	0.01%	0.01%	0.00%	0.01%	0.02%	0.00%	0.01%	0.04%	0.01%	0.00%	0.02%	0.01%
Apibacter	0.00%	0.01%	0.00%	0.00%	0.01%	0.00%	0.15%	0.05%	0.01%	0.01%	0.00%	0.00%	0.01%	0.00%	0.00%	0.11%	0.06%	0.01%	0.01%	0.00%	0.00%	0.00%	0.00%	0.01%	0.14%	0.03%	0.00%	0.00%	0.03%	0.00%	0.01%	0.00%	0.01%	0.11%	0.08%	0.00%
Aquimonas	0.09%	0.06%	0.07%	0.04%	0.06%	0.01%	0.02%	0.01%	0.07%	0.04%	0.09%	0.03%	0.03%	0.03%	0.01%	0.01%	0.01%	0.06%	0.05%	0.04%	0.05%	0.04%	0.10%	0.02%	0.01%	0.01%	0.03%	0.07%	0.03%	0.02%	0.02%	0.06%	0.02%	0.04%	0.02%	0.03%
Aquisphaera	0.00%	0.01%	0.00%	0.00%	0.02%	0.00%	0.01%	0.05%	0.01%	0.00%	0.00%	0.00%	0.01%	0.00%	0.05%	0.02%	0.03%	0.01%	0.00%	0.02%	0.00%	0.00%	0.00%	0.00%	0.03%	0.01%	0.00%	0.01%	0.01%	0.01%	0.00%	0.01%	0.00%	0.02%	0.01%	0.01%
Arenimonas	0.52%	0.39%	0.55%	0.25%	0.33%	0.19%	0.14%	0.23%	0.42%	0.50%	0.46%	0.25%	0.34%	0.39%	0.01%	0.11%	0.14%	0.48%	0.37%	0.43%	0.37%	0.27%	0.59%	0.33%	0.09%	0.06%	0.25%	0.47%	0.47%	0.18%	0.33%	0.41%	0.30%	0.23%	0.21%	0.21%
Arthrobacter	0.00%	0.03%	0.00%	0.01%	0.00%	0.01%	0.00%	0.00%	0.00%	0.03%	0.00%	0.00%	0.00%	0.00%	0.00%	0.00%	0.00%	0.01%	0.00%	0.00%	0.01%	0.00%	0.00%	0.04%	0.07%	0.00%	0.01%	0.00%	0.02%	0.01%	0.00%	0.00%	0.00%	0.02%	0.00%	0.00%
Atopococcus	0.00%	0.00%	0.00%	0.00%	0.00%	0.00%	0.00%	0.00%	0.00%	0.00%	0.00%	0.00%	0.00%	0.00%	0.00%	0.00%	0.00%	0.00%	0.00%	0.00%	0.00%	0.00%	0.00%	0.00%	0.00%	0.00%	0.00%	0.00%	0.00%	0.00%	0.00%	0.00%	0.00%	0.00%	0.00%	0.00%
Aureimonas	0.01%	0.01%	0.00%	0.00%	0.02%	0.02%	0.02%	0.01%	0.01%	0.05%	0.00%	0.00%	0.00%	0.00%	0.00%	0.01%	0.00%	0.00%	0.00%	0.01%	0.11%	0.01%	0.00%	0.02%	0.05%	0.01%	0.06%	0.00%	0.00%	0.01%	0.00%	0.01%	0.02%	0.00%	0.01%	0.03%
Azoarcus	0.02%	0.02%	0.02%	0.01%	0.01%	0.00%	0.02%	0.02%	0.02%	0.04%	0.00%	0.01%	0.01%	0.02%	0.01%	0.00%	0.01%	0.01%	0.01%	0.00%	0.01%	0.01%	0.03%	0.00%	0.01%	0.00%	0.01%	0.00%	0.02%	0.00%	0.01%	0.01%	0.01%	0.02%	0.01%	0.01%
Azospira	0.04%	0.03%	0.09%	0.03%	0.03%	0.01%	0.01%	0.00%	0.07%	0.03%	0.02%	0.03%	0.03%	0.05%	0.00%	0.00%	0.02%	0.03%	0.03%	0.02%	0.02%	0.02%	0.03%	0.00%	0.01%	0.01%	0.01%	0.01%	0.02%	0.00%	0.01%	0.02%	0.01%	0.03%	0.03%	0.01%
BD1_7_clade	0.01%	0.01%	0.01%	0.03%	0.02%	0.01%	0.06%	0.01%	0.04%	0.02%	0.01%	0.01%	0.02%	0.01%	0.00%	0.01%	0.01%	0.02%	0.01%	0.02%	0.01%	0.01%	0.04%	0.00%	0.01%	0.00%	0.01%	0.02%	0.03%	0.01%	0.02%	0.01%	0.03%	0.01%	0.02%	0.03%
Babesia_sp._Xinjiang	0.00%	0.00%	0.00%	0.00%	0.00%	0.00%	0.00%	0.00%	0.00%	0.00%	0.00%	0.00%	0.00%	0.00%	0.00%	0.00%	0.00%	0.00%	0.00%	0.00%	0.00%	0.00%	0.00%	0.00%	0.00%	0.00%	0.00%	0.00%	0.00%	0.00%	0.00%	0.00%	0.00%	0.00%	0.00%	0.00%
Bacillus	0.51%	0.40%	0.45%	0.41%	0.41%	0.41%	1.73%	1.39%	0.76%	0.70%	0.80%	0.44%	0.49%	0.57%	0.98%	0.93%	0.91%	0.78%	0.82%	0.70%	0.76%	0.58%	0.51%	0.73%	0.87%	0.49%	0.56%	0.46%	0.52%	2.00%	0.40%	2.28%	0.44%	0.52%	0.77%	0.57%
Bacteroides	0.57%	0.46%	0.60%	0.29%	0.45%	0.55%	2.48%	1.89%	0.88%	0.59%	0.60%	0.32%	0.31%	0.41%	1.62%	1.20%	1.69%	0.84%	0.41%	0.40%	0.45%	0.22%	0.70%	1.23%	1.80%	0.70%	0.48%	0.42%	0.51%	0.22%	0.54%	0.46%	1.07%	1.25%	2.41%	0.42%
Bdellovibrio	0.11%	0.10%	0.19%	0.05%	0.10%	0.04%	0.01%	0.04%	0.13%	0.13%	0.08%	0.06%	0.09%	0.11%	0.00%	0.00%	0.08%	0.11%	0.11%	0.08%	0.08%	0.07%	0.12%	0.03%	0.01%	0.03%	0.09%	0.13%	0.16%	0.04%	0.07%	0.11%	0.07%	0.05%	0.04%	0.05%
Beggiatoa	0.02%	0.00%	0.01%	0.00%	0.00%	0.00%	0.00%	0.00%	0.02%	0.02%	0.01%	0.00%	0.00%	0.01%	0.00%	0.00%	0.00%	0.01%	0.01%	0.01%	0.00%	0.00%	0.01%	0.00%	0.00%	0.00%	0.00%	0.01%	0.00%	0.00%	0.00%	0.01%	0.00%	0.00%	0.01%	0.00%
Bifidobacterium	0.01%	0.00%	0.00%	0.01%	0.01%	0.00%	0.10%	0.02%	0.01%	0.01%	0.00%	0.01%	0.00%	0.01%	0.01%	0.05%	0.02%	0.00%	0.01%	0.00%	0.00%	0.00%	0.00%	0.01%	0.07%	0.01%	0.00%	0.01%	0.01%	0.00%	0.00%	0.00%	0.00%	0.04%	0.10%	0.00%
Blastococcus	0.00%	0.00%	0.00%	0.00%	0.00%	0.00%	0.01%	0.00%	0.01%	0.00%	0.01%	0.00%	0.00%	0.00%	0.17%	0.01%	0.01%	0.01%	0.01%	0.01%	0.00%	0.00%	0.00%	0.00%	0.00%	0.01%	0.00%	0.00%	0.00%	0.00%	0.00%	0.00%	0.01%	0.00%	0.02%	0.00%
Blautia	0.01%	0.04%	0.02%	0.04%	0.02%	0.04%	0.15%	0.14%	0.04%	0.03%	0.06%	0.02%	0.01%	0.03%	0.34%	0.07%	0.11%	0.08%	0.04%	0.02%	0.04%	0.02%	0.06%	0.08%	0.05%	0.03%	0.04%	0.02%	0.03%	0.00%	0.03%	0.03%	0.05%	0.14%	0.18%	0.03%
Blvii28_wastewater_sludge_group	0.02%	0.08%	0.01%	0.02%	0.01%	0.00%	0.01%	0.02%	0.02%	0.05%	0.02%	0.00%	0.01%	0.02%	0.00%	0.00%	0.00%	0.04%	0.01%	0.02%	0.01%	0.01%	0.04%	0.01%	0.00%	0.01%	0.01%	0.04%	0.01%	0.01%	0.01%	0.02%	0.02%	0.00%	0.01%	0.01%
Bombilactobacillus	0.02%	0.01%	0.01%	0.00%	0.01%	0.00%	0.28%	0.14%	0.03%	0.01%	0.00%	0.01%	0.01%	0.00%	0.01%	0.09%	0.19%	0.03%	0.01%	0.02%	0.00%	0.01%	0.01%	0.03%	0.16%	0.07%	0.01%	0.00%	0.00%	0.01%	0.00%	0.02%	0.04%	0.11%	0.13%	0.01%
Bombiscardovia	0.00%	0.00%	0.00%	0.00%	0.00%	0.01%	0.10%	0.07%	0.02%	0.00%	0.00%	0.00%	0.01%	0.00%	0.00%	0.02%	0.06%	0.00%	0.00%	0.01%	0.00%	0.00%	0.01%	0.00%	0.01%	0.02%	0.00%	0.00%	0.00%	0.01%	0.00%	0.00%	0.03%	0.05%	0.06%	0.00%
Bordetella	0.00%	0.00%	0.00%	0.00%	0.00%	0.00%	0.10%	0.01%	0.00%	0.00%	0.00%	0.00%	0.00%	0.00%	0.12%	0.05%	0.03%	0.01%	0.01%	0.00%	0.00%	0.00%	0.01%	0.02%	0.01%	0.02%	0.01%	0.00%	0.00%	0.00%	0.00%	0.00%	0.00%	0.01%	0.04%	0.00%
Borrelia	0.00%	0.00%	0.00%	0.00%	0.00%	0.00%	0.00%	0.00%	0.00%	0.00%	0.00%	0.00%	0.00%	0.00%	0.00%	0.00%	0.00%	0.00%	0.00%	0.00%	0.00%	0.00%	0.00%	0.00%	0.00%	0.00%	0.00%	0.00%	0.00%	0.00%	0.00%	0.00%	0.22%	0.15%	0.35%	0.00%
Bosea	0.02%	0.13%	0.04%	0.14%	0.07%	0.16%	0.10%	0.03%	0.02%	0.04%	0.03%	0.02%	0.02%	0.03%	0.05%	0.02%	0.07%	0.02%	0.03%	0.02%	0.18%	0.10%	0.05%	0.07%	0.20%	0.22%	0.08%	0.15%	0.10%	0.48%	0.05%	0.04%	0.07%	0.09%	0.05%	0.12%
Brachybacterium	0.00%	0.00%	0.00%	0.00%	0.02%	0.01%	0.04%	0.00%	0.01%	0.01%	0.00%	0.00%	0.00%	0.00%	0.04%	0.02%	0.06%	0.01%	0.00%	0.00%	0.01%	0.00%	0.01%	0.00%	0.02%	0.03%	0.02%	0.01%	0.00%	0.01%	0.00%	0.00%	0.00%	0.01%	0.01%	0.04%
Bradyrhizobium	0.20%	0.21%	0.22%	0.14%	0.16%	0.16%	0.68%	0.66%	0.26%	0.25%	0.13%	0.06%	0.15%	0.17%	1.67%	0.48%	0.42%	0.27%	0.14%	0.17%	0.20%	0.09%	0.28%	0.37%	0.53%	0.17%	0.11%	0.16%	0.19%	0.11%	0.11%	0.22%	0.26%	0.56%	0.62%	0.19%
Brevibacterium	0.01%	0.01%	0.00%	0.00%	0.01%	0.00%	0.05%	0.04%	0.01%	0.01%	0.01%	0.00%	0.00%	0.01%	0.03%	0.02%	0.01%	0.02%	0.01%	0.01%	0.02%	0.00%	0.00%	0.01%	0.04%	0.03%	0.01%	0.00%	0.00%	0.00%	0.00%	0.00%	0.01%	0.00%	0.02%	0.01%
Brevifollis	0.10%	0.05%	0.05%	0.04%	0.06%	0.02%	0.01%	0.03%	0.12%	0.15%	0.08%	0.05%	0.11%	0.09%	0.00%	0.03%	0.01%	0.16%	0.05%	0.08%	0.08%	0.05%	0.10%	0.05%	0.02%	0.01%	0.05%	0.05%	0.09%	0.05%	0.07%	0.12%	0.06%	0.04%	0.07%	0.05%
Brevinema	0.00%	0.01%	0.01%	0.01%	0.00%	0.00%	0.00%	0.00%	0.01%	0.01%	0.01%	0.00%	0.01%	0.03%	0.00%	0.01%	0.00%	0.02%	0.00%	0.01%	0.01%	0.01%	0.03%	0.02%	0.00%	0.00%	0.00%	0.02%	0.01%	0.00%	0.01%	0.01%	0.01%	0.03%	0.00%	0.00%
Brevundimonas	0.25%	0.61%	0.31%	1.59%	2.14%	1.87%	0.67%	0.53%	0.37%	0.75%	0.28%	0.10%	0.15%	0.09%	0.07%	0.43%	0.61%	0.32%	0.25%	0.20%	2.06%	2.84%	0.23%	0.82%	2.76%	4.67%	2.03%	0.59%	0.41%	4.80%	0.17%	0.23%	1.19%	0.33%	0.51%	0.81%
Bryobacter	0.05%	0.04%	0.04%	0.04%	0.05%	0.09%	0.22%	0.12%	0.09%	0.03%	0.04%	0.04%	0.04%	0.02%	0.45%	0.09%	0.11%	0.05%	0.05%	0.07%	0.03%	0.02%	0.03%	0.09%	0.05%	0.05%	0.04%	0.06%	0.03%	0.02%	0.07%	0.04%	0.06%	0.10%	0.18%	0.02%
Burkholderia_Caballeronia_Paraburkholderia	0.01%	0.01%	0.02%	0.03%	0.01%	0.03%	0.15%	0.11%	0.04%	0.03%	0.01%	0.01%	0.02%	0.01%	0.21%	0.05%	0.06%	0.03%	0.01%	0.01%	0.03%	0.01%	0.02%	0.03%	0.07%	0.01%	0.01%	0.01%	0.02%	0.01%	0.02%	0.01%	0.01%	0.03%	0.07%	0.02%
CL500_29_marine_group	0.06%	0.04%	0.03%	0.01%	0.03%	0.00%	0.00%	0.03%	0.03%	0.04%	0.02%	0.01%	0.03%	0.03%	0.00%	0.00%	0.00%	0.03%	0.03%	0.02%	0.05%	0.02%	0.05%	0.02%	0.01%	0.00%	0.01%	0.04%	0.02%	0.01%	0.05%	0.03%	0.02%	0.02%	0.04%	0.03%
Caldisericum	0.00%	0.00%	0.01%	0.00%	0.00%	0.00%	0.05%	0.00%	0.01%	0.01%	0.00%	0.00%	0.00%	0.00%	0.00%	0.01%	0.01%	0.00%	0.00%	0.02%	0.02%	0.01%	0.01%	0.02%	0.01%	0.00%	0.01%	0.01%	0.02%	0.00%	0.00%	0.01%	0.02%	0.01%	0.03%	0.01%
Caldithrix	0.04%	0.09%	0.02%	0.03%	0.04%	0.01%	0.06%	0.01%	0.03%	0.05%	0.07%	0.01%	0.02%	0.03%	0.00%	0.00%	0.02%	0.02%	0.04%	0.04%	0.04%	0.02%	0.08%	0.01%	0.00%	0.00%	0.04%	0.02%	0.04%	0.02%	0.01%	0.06%	0.03%	0.03%	0.03%	0.01%
Candidatus_Actinomarina	0.03%	0.00%	0.00%	0.00%	0.00%	0.01%	0.14%	0.09%	0.03%	0.01%	0.00%	0.01%	0.00%	0.00%	0.03%	0.10%	0.07%	0.01%	0.00%	0.00%	0.01%	0.00%	0.01%	0.02%	0.12%	0.03%	0.01%	0.00%	0.01%	0.00%	0.00%	0.03%	0.01%	0.07%	0.11%	0.00%
Candidatus_Arthromitus	0.03%	0.04%	0.02%	0.01%	0.03%	0.04%	0.06%	0.12%	0.06%	0.01%	0.04%	0.01%	0.04%	0.02%	0.02%	0.06%	0.08%	0.05%	0.02%	0.00%	0.01%	0.02%	0.06%	0.06%	0.04%	0.02%	0.01%	0.02%	0.06%	0.00%	0.01%	0.03%	0.04%	0.09%	0.09%	0.01%
Candidatus_Bacilloplasma	0.00%	0.01%	0.01%	0.00%	0.00%	0.01%	0.10%	0.11%	0.01%	0.02%	0.01%	0.01%	0.00%	0.01%	0.02%	0.09%	0.09%	0.02%	0.00%	0.02%	0.01%	0.00%	0.02%	0.05%	0.18%	0.02%	0.02%	0.01%	0.01%	0.01%	0.00%	0.00%	0.04%	0.08%	0.04%	0.00%
Candidatus_Berkiella	0.01%	0.01%	0.03%	0.01%	0.01%	0.00%	0.01%	0.00%	0.00%	0.01%	0.02%	0.00%	0.02%	0.01%	0.00%	0.00%	0.00%	0.01%	0.01%	0.00%	0.00%	0.01%	0.03%	0.01%	0.00%	0.01%	0.01%	0.01%	0.00%	0.00%	0.00%	0.01%	0.00%	0.01%	0.03%	0.01%
Candidatus_Brocadia	0.36%	0.23%	0.36%	0.12%	0.17%	0.04%	0.03%	0.10%	0.24%	0.21%	0.22%	0.11%	0.19%	0.24%	0.01%	0.03%	0.05%	0.34%	0.19%	0.22%	0.24%	0.08%	0.25%	0.12%	0.04%	0.05%	0.11%	0.32%	0.26%	0.11%	0.17%	0.27%	0.16%	0.15%	0.12%	0.12%
Candidatus_Competibacter	0.13%	0.18%	0.15%	0.09%	0.13%	0.04%	0.07%	0.09%	0.13%	0.17%	0.17%	0.05%	0.08%	0.10%	0.01%	0.03%	0.09%	0.17%	0.14%	0.13%	0.15%	0.05%	0.25%	0.07%	0.05%	0.03%	0.07%	0.15%	0.16%	0.07%	0.12%	0.09%	0.08%	0.09%	0.10%	0.08%
Candidatus_Fritschea	0.00%	0.00%	0.00%	0.00%	0.00%	0.00%	0.00%	0.00%	0.00%	0.00%	0.00%	0.00%	0.00%	0.00%	0.00%	0.00%	0.00%	0.00%	0.00%	0.00%	0.00%	0.00%	0.00%	0.00%	0.00%	0.00%	0.00%	0.00%	0.00%	0.00%	0.00%	0.00%	0.00%	0.00%	0.00%	0.00%
Candidatus_Hydrogenedentes_bacterium_CG1_02_42_14	0.01%	0.01%	0.00%	0.01%	0.00%	0.00%	0.00%	0.00%	0.01%	0.01%	0.01%	0.01%	0.00%	0.00%	0.00%	0.00%	0.00%	0.00%	0.02%	0.02%	0.01%	0.00%	0.01%	0.00%	0.00%	0.00%	0.00%	0.01%	0.02%	0.00%	0.01%	0.01%	0.00%	0.02%	0.00%	0.00%
Candidatus_Koribacter	0.00%	0.01%	0.01%	0.00%	0.00%	0.00%	0.05%	0.05%	0.02%	0.01%	0.00%	0.00%	0.00%	0.01%	0.34%	0.02%	0.03%	0.01%	0.00%	0.02%	0.01%	0.01%	0.00%	0.02%	0.05%	0.01%	0.00%	0.00%	0.01%	0.01%	0.00%	0.00%	0.01%	0.03%	0.03%	0.01%
Candidatus_Lariskella	0.07%	0.02%	0.01%	12.34%	0.02%	0.05%	0.36%	0.06%	0.04%	0.05%	0.03%	25.44%	7.08%	11.33%	0.04%	9.89%	0.08%	0.03%	0.02%	0.01%	0.03%	5.86%	0.04%	0.02%	0.04%	0.02%	12.06%	0.04%	0.02%	0.02%	8.14%	0.04%	0.08%	0.28%	0.04%	0.05%
Candidatus_Latescibacter	0.04%	0.04%	0.06%	0.03%	0.06%	0.01%	0.01%	0.05%	0.08%	0.04%	0.02%	0.03%	0.04%	0.07%	0.01%	0.02%	0.04%	0.04%	0.04%	0.03%	0.05%	0.01%	0.08%	0.03%	0.00%	0.01%	0.03%	0.02%	0.01%	0.02%	0.05%	0.03%	0.03%	0.02%	0.05%	0.02%
Candidatus_Midichloria	0.00%	0.00%	0.00%	0.00%	0.00%	0.00%	0.01%	0.00%	0.00%	0.00%	0.00%	0.00%	0.00%	0.00%	0.00%	0.00%	0.00%	0.00%	0.00%	0.00%	0.00%	0.00%	0.00%	0.00%	0.00%	0.00%	0.00%	0.00%	0.00%	0.00%	0.00%	0.00%	0.00%	0.00%	0.01%	0.00%
Candidatus_Nitrotoga	0.21%	0.19%	0.19%	0.09%	0.10%	0.04%	0.05%	0.09%	0.23%	0.21%	0.16%	0.10%	0.14%	0.17%	0.01%	0.03%	0.09%	0.13%	0.12%	0.15%	0.12%	0.07%	0.22%	0.11%	0.03%	0.04%	0.09%	0.13%	0.16%	0.07%	0.10%	0.20%	0.08%	0.17%	0.14%	0.08%
Candidatus_Obscuribacter	0.13%	0.07%	0.06%	0.03%	0.04%	0.03%	0.04%	0.04%	0.08%	0.14%	0.04%	0.05%	0.07%	0.06%	0.00%	0.02%	0.05%	0.06%	0.08%	0.10%	0.09%	0.04%	0.06%	0.05%	0.01%	0.02%	0.05%	0.06%	0.12%	0.05%	0.11%	0.10%	0.10%	0.05%	0.06%	0.06%
Candidatus_Omnitrophus	0.01%	0.07%	0.02%	0.03%	0.02%	0.02%	0.01%	0.03%	0.07%	0.01%	0.01%	0.02%	0.04%	0.04%	0.00%	0.00%	0.00%	0.03%	0.02%	0.02%	0.03%	0.02%	0.03%	0.02%	0.01%	0.01%	0.04%	0.04%	0.08%	0.02%	0.01%	0.06%	0.03%	0.02%	0.01%	0.01%
Candidatus_Ovatusbacter	0.04%	0.01%	0.04%	0.01%	0.01%	0.01%	0.00%	0.00%	0.01%	0.03%	0.04%	0.00%	0.02%	0.04%	0.00%	0.00%	0.01%	0.02%	0.02%	0.02%	0.01%	0.02%	0.03%	0.00%	0.00%	0.00%	0.02%	0.01%	0.02%	0.01%	0.00%	0.02%	0.02%	0.00%	0.00%	0.01%
Candidatus_Paracaedibacter	0.04%	0.03%	0.02%	0.00%	0.01%	0.00%	0.05%	0.02%	0.02%	0.02%	0.02%	0.01%	0.00%	0.03%	0.01%	0.01%	0.00%	0.01%	0.01%	0.02%	0.02%	0.00%	0.02%	0.00%	0.00%	0.00%	0.01%	0.01%	0.02%	0.00%	0.02%	0.04%	0.01%	0.03%	0.00%	0.01%
Candidatus_Saccharimonas	0.04%	0.04%	0.03%	0.02%	0.01%	0.07%	0.22%	0.08%	0.08%	0.05%	0.03%	0.01%	0.03%	0.02%	0.28%	0.15%	0.14%	0.07%	0.04%	0.01%	0.06%	0.03%	0.02%	0.07%	0.14%	0.06%	0.06%	0.02%	0.05%	0.03%	0.03%	0.08%	0.03%	0.11%	0.18%	0.05%
Candidatus_Solibacter	0.06%	0.05%	0.07%	0.05%	0.05%	0.07%	0.28%	0.25%	0.09%	0.07%	0.06%	0.02%	0.05%	0.05%	1.27%	0.20%	0.14%	0.12%	0.05%	0.05%	0.06%	0.04%	0.05%	0.09%	0.29%	0.09%	0.04%	0.06%	0.07%	0.03%	0.05%	0.07%	0.09%	0.27%	0.31%	0.07%
Candidatus_Tenderia	0.19%	0.22%	0.22%	0.11%	0.14%	0.05%	0.06%	0.08%	0.21%	0.19%	0.21%	0.09%	0.18%	0.12%	0.00%	0.04%	0.11%	0.18%	0.15%	0.21%	0.15%	0.10%	0.23%	0.10%	0.02%	0.05%	0.10%	0.14%	0.18%	0.08%	0.11%	0.18%	0.09%	0.11%	0.09%	0.08%
Candidatus_Udaeobacter	0.00%	0.00%	0.01%	0.00%	0.00%	0.00%	0.01%	0.03%	0.01%	0.00%	0.01%	0.01%	0.01%	0.00%	0.25%	0.02%	0.01%	0.00%	0.00%	0.00%	0.00%	0.00%	0.00%	0.01%	0.01%	0.01%	0.00%	0.00%	0.00%	0.00%	0.01%	0.01%	0.00%	0.01%	0.03%	0.00%
Candidatus_Xiphinematobacter	0.00%	0.01%	0.02%	0.01%	0.01%	0.02%	0.05%	0.07%	0.03%	0.01%	0.02%	0.00%	0.01%	0.02%	0.01%	0.05%	0.04%	0.02%	0.01%	0.02%	0.01%	0.01%	0.01%	0.02%	0.07%	0.05%	0.00%	0.02%	0.01%	0.00%	0.02%	0.01%	0.03%	0.05%	0.06%	0.00%
Caproiciproducens	0.01%	0.01%	0.01%	0.01%	0.01%	0.01%	0.02%	0.01%	0.01%	0.01%	0.01%	0.01%	0.01%	0.00%	0.02%	0.01%	0.01%	0.00%	0.00%	0.01%	0.01%	0.01%	0.00%	0.01%	0.00%	0.00%	0.01%	0.00%	0.00%	0.00%	0.00%	0.01%	0.00%	0.00%	0.01%	0.00%
Carnobacterium	0.04%	0.64%	0.04%	0.05%	0.96%	0.06%	0.10%	0.02%	0.01%	3.16%	0.02%	0.03%	0.00%	0.00%	0.01%	0.01%	0.03%	0.05%	0.07%	0.05%	1.20%	0.06%	0.03%	0.87%	0.28%	0.43%	0.73%	0.62%	0.11%	1.56%	0.02%	0.03%	0.25%	0.01%	0.06%	1.91%
Caulobacter	0.07%	0.19%	0.06%	0.09%	0.06%	0.06%	0.07%	0.11%	0.10%	0.08%	0.05%	0.03%	0.04%	0.05%	0.12%	0.01%	0.07%	0.05%	0.05%	0.06%	0.19%	0.05%	0.10%	0.07%	0.10%	0.16%	0.02%	0.07%	0.08%	0.58%	0.07%	0.09%	0.07%	0.03%	0.04%	0.07%
Cavicella	0.05%	0.02%	0.05%	0.02%	0.01%	0.02%	0.01%	0.03%	0.05%	0.03%	0.04%	0.02%	0.03%	0.04%	0.00%	0.02%	0.02%	0.03%	0.04%	0.03%	0.02%	0.00%	0.01%	0.01%	0.01%	0.00%	0.01%	0.02%	0.04%	0.00%	0.03%	0.05%	0.04%	0.02%	0.03%	0.01%
Cellulomonas	0.00%	0.01%	0.00%	0.00%	0.02%	0.00%	0.01%	0.02%	0.00%	0.08%	0.00%	0.00%	0.00%	0.00%	0.09%	0.02%	0.01%	0.01%	0.00%	0.00%	0.01%	0.00%	0.00%	0.00%	0.01%	0.01%	0.00%	0.00%	0.00%	0.01%	0.00%	0.00%	0.00%	0.02%	0.02%	0.00%
Cetobacterium	0.09%	0.09%	0.11%	0.03%	0.06%	0.08%	0.57%	0.49%	0.19%	0.04%	0.06%	0.05%	0.06%	0.07%	0.09%	0.43%	0.30%	0.18%	0.05%	0.06%	0.05%	0.05%	0.08%	0.12%	0.58%	0.12%	0.08%	0.06%	0.11%	0.02%	0.08%	0.08%	0.13%	0.31%	0.37%	0.05%
Chitinimonas	0.02%	0.01%	0.01%	0.02%	0.01%	0.00%	0.00%	0.03%	0.01%	0.00%	0.01%	0.00%	0.01%	0.02%	0.00%	0.00%	0.01%	0.02%	0.01%	0.01%	0.00%	0.01%	0.01%	0.00%	0.00%	0.00%	0.01%	0.02%	0.00%	0.01%	0.02%	0.02%	0.00%	0.00%	0.00%	0.00%
Chlorobaculum	0.14%	0.14%	0.13%	0.08%	0.05%	0.01%	0.02%	0.05%	0.12%	0.14%	0.10%	0.09%	0.08%	0.11%	0.02%	0.03%	0.03%	0.14%	0.09%	0.09%	0.11%	0.06%	0.11%	0.07%	0.04%	0.02%	0.05%	0.07%	0.17%	0.06%	0.14%	0.16%	0.08%	0.08%	0.02%	0.05%
Chlorobium	0.64%	0.52%	0.71%	0.41%	0.46%	0.23%	0.12%	0.27%	0.61%	0.59%	0.64%	0.31%	0.45%	0.46%	0.02%	0.05%	0.19%	0.40%	0.52%	0.57%	0.60%	0.28%	0.76%	0.30%	0.08%	0.09%	0.31%	0.63%	0.58%	0.25%	0.46%	0.60%	0.37%	0.31%	0.32%	0.36%
Christensenellaceae_R_7_group	0.04%	0.02%	0.03%	0.01%	0.01%	0.01%	0.04%	0.03%	0.05%	0.04%	0.03%	0.01%	0.01%	0.03%	0.03%	0.03%	0.03%	0.02%	0.01%	0.01%	0.01%	0.01%	0.01%	0.06%	0.03%	0.01%	0.01%	0.02%	0.01%	0.01%	0.02%	0.01%	0.01%	0.03%	0.06%	0.01%
Chryseobacterium	0.12%	0.13%	0.09%	1.00%	1.13%	1.23%	0.35%	0.12%	0.08%	0.22%	0.15%	0.06%	0.05%	0.05%	0.04%	0.15%	0.28%	0.20%	0.12%	0.11%	0.31%	0.91%	0.10%	0.19%	0.38%	2.45%	1.28%	0.07%	0.09%	1.96%	0.05%	0.07%	0.11%	0.12%	0.24%	0.14%
Chujaibacter	0.01%	0.01%	0.02%	0.01%	0.01%	0.02%	0.36%	0.14%	0.05%	0.01%	0.01%	0.01%	0.00%	0.03%	0.06%	0.17%	0.15%	0.05%	0.01%	0.01%	0.01%	0.01%	0.00%	0.03%	0.23%	0.07%	0.02%	0.03%	0.02%	0.01%	0.00%	0.01%	0.04%	0.08%	0.18%	0.01%
Clade_Ia	0.00%	0.01%	0.00%	0.00%	0.00%	0.01%	0.06%	0.03%	0.01%	0.00%	0.00%	0.00%	0.01%	0.00%	0.02%	0.02%	0.02%	0.00%	0.02%	0.01%	0.01%	0.00%	0.00%	0.05%	0.06%	0.00%	0.00%	0.00%	0.00%	0.00%	0.00%	0.00%	0.00%	0.01%	0.01%	0.01%
Cloacibacterium	0.10%	0.00%	0.00%	0.00%	0.01%	0.05%	0.03%	0.22%	0.02%	0.01%	0.01%	0.01%	0.01%	0.00%	0.01%	0.01%	0.25%	0.04%	0.00%	0.00%	0.00%	0.00%	0.02%	0.01%	0.02%	0.08%	0.00%	0.04%	0.01%	0.00%	0.01%	0.06%	0.02%	0.04%	0.73%	0.00%
Clostridium_sensu_stricto_1	0.06%	0.07%	0.07%	0.02%	0.03%	0.03%	0.28%	0.16%	0.11%	0.08%	0.05%	0.02%	0.05%	0.03%	0.07%	0.13%	0.17%	0.08%	0.04%	0.04%	0.05%	0.01%	0.04%	0.08%	0.21%	0.09%	0.04%	0.07%	0.05%	0.01%	0.03%	0.06%	0.03%	0.14%	0.17%	0.06%
Clostridium_sensu_stricto_13	0.02%	0.02%	0.01%	0.00%	0.00%	0.01%	0.04%	0.02%	0.01%	0.03%	0.03%	0.01%	0.02%	0.02%	0.01%	0.01%	0.05%	0.01%	0.02%	0.02%	0.00%	0.01%	0.03%	0.01%	0.00%	0.00%	0.02%	0.05%	0.00%	0.02%	0.01%	0.07%	0.05%	0.03%	0.03%	0.01%
Clostridium_sensu_stricto_2	0.01%	0.01%	0.00%	0.01%	0.00%	0.01%	0.10%	0.06%	0.01%	0.00%	0.00%	0.00%	0.00%	0.00%	0.00%	0.05%	0.01%	0.00%	0.00%	0.01%	0.02%	0.00%	0.00%	0.02%	0.08%	0.02%	0.00%	0.00%	0.01%	0.00%	0.00%	0.00%	0.02%	0.06%	0.09%	0.00%
Colidextribacter	0.02%	0.01%	0.03%	0.01%	0.02%	0.02%	0.08%	0.07%	0.05%	0.02%	0.04%	0.02%	0.01%	0.02%	0.17%	0.05%	0.10%	0.03%	0.02%	0.04%	0.02%	0.02%	0.03%	0.06%	0.08%	0.01%	0.01%	0.02%	0.04%	0.01%	0.01%	0.01%	0.04%	0.02%	0.12%	0.02%
Collinsella	0.00%	0.00%	0.00%	0.00%	0.01%	0.01%	0.08%	0.02%	0.02%	0.00%	0.00%	0.00%	0.00%	0.00%	0.03%	0.03%	0.01%	0.00%	0.00%	0.00%	0.00%	0.00%	0.00%	0.02%	0.01%	0.00%	0.01%	0.00%	0.00%	0.00%	0.00%	0.00%	0.00%	0.04%	0.09%	0.00%
Comamonas	0.00%	0.01%	0.00%	0.08%	0.33%	0.10%	0.02%	0.02%	0.01%	0.01%	0.01%	0.00%	0.01%	0.01%	0.00%	0.05%	0.03%	0.04%	0.02%	0.02%	0.04%	2.09%	0.00%	0.06%	0.03%	1.53%	0.05%	0.05%	0.02%	2.58%	0.02%	0.01%	0.07%	0.02%	0.03%	0.13%
Conexibacter	0.01%	0.01%	0.01%	0.01%	0.00%	0.01%	0.10%	0.06%	0.01%	0.04%	0.03%	0.01%	0.00%	0.01%	0.07%	0.12%	0.04%	0.00%	0.01%	0.00%	0.01%	0.00%	0.01%	0.02%	0.04%	0.03%	0.01%	0.02%	0.01%	0.00%	0.02%	0.01%	0.01%	0.04%	0.06%	0.00%
Coriobacteriaceae_UCG_002	0.00%	0.01%	0.00%	0.01%	0.01%	0.03%	0.06%	0.01%	0.02%	0.00%	0.01%	0.00%	0.01%	0.00%	0.05%	0.02%	0.00%	0.01%	0.00%	0.01%	0.02%	0.01%	0.01%	0.02%	0.01%	0.00%	0.01%	0.00%	0.00%	0.00%	0.00%	0.00%	0.02%	0.02%	0.02%	0.01%
Corynebacterium	0.03%	0.01%	0.01%	0.01%	0.01%	0.03%	0.24%	0.13%	0.06%	0.01%	0.01%	0.00%	0.03%	0.00%	0.02%	0.11%	0.11%	0.03%	0.01%	0.01%	0.02%	0.01%	0.05%	0.07%	0.31%	0.25%	0.01%	0.01%	0.02%	0.01%	0.01%	0.01%	0.04%	0.18%	0.20%	0.03%
Coxiella	0.00%	0.00%	0.00%	0.00%	0.00%	0.00%	0.00%	0.00%	0.00%	0.00%	0.00%	0.00%	0.00%	0.00%	0.00%	0.02%	0.01%	0.35%	0.88%	0.52%	13.08%	0.01%	0.00%	0.02%	0.00%	0.00%	0.00%	0.00%	0.00%	0.00%	0.00%	0.00%	0.00%	0.00%	0.01%	0.00%
Crenothrix	0.30%	0.21%	0.25%	0.15%	0.21%	0.08%	0.06%	0.08%	0.28%	0.31%	0.26%	0.14%	0.17%	0.26%	0.00%	0.04%	0.08%	0.29%	0.28%	0.21%	0.24%	0.13%	0.35%	0.15%	0.06%	0.05%	0.13%	0.20%	0.20%	0.14%	0.14%	0.28%	0.20%	0.17%	0.16%	0.12%
Crocinitomix	0.02%	0.04%	0.02%	0.00%	0.00%	0.00%	0.01%	0.01%	0.01%	0.00%	0.03%	0.01%	0.01%	0.02%	0.00%	0.01%	0.00%	0.01%	0.01%	0.00%	0.02%	0.02%	0.00%	0.01%	0.01%	0.00%	0.01%	0.01%	0.01%	0.01%	0.01%	0.01%	0.00%	0.01%	0.04%	0.02%
Cutibacterium	0.01%	0.01%	0.02%	0.01%	0.00%	0.00%	0.04%	0.07%	0.00%	0.01%	0.00%	0.01%	0.00%	0.01%	0.00%	0.00%	0.03%	0.00%	0.00%	0.00%	0.01%	0.00%	0.01%	0.02%	0.01%	0.02%	0.00%	0.00%	0.00%	0.00%	0.00%	0.00%	0.02%	0.01%	0.07%	0.01%
Cyanobium_PCC_6307	0.00%	0.01%	0.00%	0.01%	0.01%	0.01%	0.09%	0.05%	0.01%	0.00%	0.01%	0.00%	0.01%	0.01%	0.02%	0.05%	0.02%	0.02%	0.00%	0.00%	0.00%	0.00%	0.00%	0.01%	0.05%	0.00%	0.01%	0.00%	0.01%	0.00%	0.01%	0.00%	0.00%	0.03%	0.04%	0.00%
DEV008	0.02%	0.00%	0.01%	0.00%	0.00%	0.00%	0.00%	0.00%	0.01%	0.00%	0.00%	0.01%	0.01%	0.00%	0.00%	0.00%	0.01%	0.01%	0.00%	0.01%	0.01%	0.01%	0.01%	0.01%	0.00%	0.00%	0.00%	0.00%	0.00%	0.00%	0.00%	0.01%	0.00%	0.00%	0.00%	0.00%
Dechloromonas	0.13%	0.14%	0.13%	0.08%	0.10%	0.02%	0.03%	0.05%	0.13%	0.11%	0.15%	0.09%	0.12%	0.08%	0.01%	0.04%	0.06%	0.09%	0.11%	0.07%	0.12%	0.06%	0.15%	0.10%	0.07%	0.02%	0.05%	0.09%	0.16%	0.04%	0.10%	0.10%	0.13%	0.13%	0.14%	0.06%
Deferrisoma	0.13%	0.12%	0.13%	0.07%	0.07%	0.03%	0.03%	0.03%	0.08%	0.09%	0.12%	0.05%	0.06%	0.08%	0.01%	0.03%	0.07%	0.15%	0.08%	0.05%	0.10%	0.04%	0.13%	0.05%	0.04%	0.00%	0.07%	0.11%	0.11%	0.03%	0.08%	0.07%	0.11%	0.09%	0.06%	0.06%
Defluviicoccus	0.02%	0.01%	0.00%	0.01%	0.01%	0.00%	0.01%	0.00%	0.01%	0.02%	0.01%	0.01%	0.02%	0.01%	0.00%	0.00%	0.04%	0.02%	0.01%	0.01%	0.02%	0.00%	0.01%	0.00%	0.01%	0.00%	0.00%	0.00%	0.03%	0.01%	0.00%	0.01%	0.00%	0.00%	0.00%	0.03%
Defluviimonas	0.06%	0.05%	0.06%	0.06%	0.05%	0.02%	0.03%	0.01%	0.10%	0.05%	0.11%	0.03%	0.05%	0.07%	0.00%	0.02%	0.03%	0.05%	0.04%	0.05%	0.04%	0.02%	0.06%	0.01%	0.34%	0.01%	0.05%	0.06%	0.06%	0.02%	0.03%	0.06%	0.04%	0.02%	0.08%	0.02%
Delftia	0.13%	0.27%	0.04%	0.46%	0.60%	0.53%	0.22%	0.09%	0.14%	0.19%	0.07%	0.05%	0.04%	0.04%	0.03%	0.09%	0.19%	0.14%	0.11%	0.18%	0.44%	1.12%	0.06%	0.33%	0.82%	2.56%	0.67%	0.67%	0.36%	1.23%	0.06%	0.06%	0.27%	0.11%	0.09%	0.61%
Denitratisoma	0.37%	0.37%	0.44%	0.24%	0.29%	0.12%	0.14%	0.27%	0.47%	0.40%	0.41%	0.21%	0.32%	0.32%	0.01%	0.08%	0.17%	0.39%	0.33%	0.32%	0.30%	0.20%	0.37%	0.18%	0.06%	0.05%	0.19%	0.34%	0.42%	0.14%	0.26%	0.30%	0.26%	0.30%	0.21%	0.27%
Desemzia	0.00%	0.00%	0.00%	0.00%	0.00%	0.00%	0.00%	0.00%	0.00%	0.00%	0.00%	0.00%	0.00%	0.00%	0.01%	0.00%	0.00%	0.00%	0.00%	0.00%	0.00%	0.00%	0.00%	0.00%	0.00%	0.00%	0.00%	0.00%	0.00%	0.00%	0.00%	0.00%	0.00%	0.00%	0.00%	0.00%
Desulfatirhabdium	0.01%	0.04%	0.04%	0.02%	0.01%	0.01%	0.00%	0.03%	0.04%	0.03%	0.05%	0.01%	0.01%	0.01%	0.00%	0.01%	0.01%	0.04%	0.02%	0.01%	0.02%	0.02%	0.05%	0.02%	0.04%	0.01%	0.02%	0.05%	0.04%	0.01%	0.03%	0.01%	0.00%	0.02%	0.05%	0.02%
Desulfobulbus	0.01%	0.03%	0.01%	0.00%	0.01%	0.00%	0.00%	0.00%	0.01%	0.01%	0.01%	0.01%	0.00%	0.02%	0.00%	0.00%	0.01%	0.01%	0.02%	0.02%	0.01%	0.00%	0.01%	0.00%	0.00%	0.00%	0.02%	0.01%	0.00%	0.01%	0.01%	0.02%	0.01%	0.01%	0.03%	0.00%
Desulfomonile	0.02%	0.02%	0.00%	0.02%	0.00%	0.01%	0.00%	0.01%	0.01%	0.02%	0.03%	0.00%	0.01%	0.03%	0.01%	0.01%	0.03%	0.01%	0.01%	0.02%	0.02%	0.01%	0.03%	0.00%	0.01%	0.00%	0.02%	0.03%	0.01%	0.01%	0.02%	0.02%	0.02%	0.01%	0.00%	0.02%
Desulfonema	0.05%	0.04%	0.05%	0.02%	0.01%	0.03%	0.04%	0.00%	0.08%	0.06%	0.06%	0.02%	0.03%	0.03%	0.00%	0.00%	0.04%	0.06%	0.04%	0.04%	0.05%	0.03%	0.06%	0.02%	0.00%	0.01%	0.05%	0.04%	0.03%	0.03%	0.04%	0.04%	0.04%	0.02%	0.03%	0.03%
Desulfovibrio	0.05%	0.03%	0.06%	0.03%	0.01%	0.03%	0.07%	0.10%	0.06%	0.04%	0.03%	0.03%	0.02%	0.03%	0.13%	0.04%	0.01%	0.06%	0.02%	0.04%	0.02%	0.02%	0.06%	0.05%	0.04%	0.03%	0.04%	0.03%	0.02%	0.02%	0.01%	0.01%	0.06%	0.09%	0.07%	0.02%
Desulfovirga	0.05%	0.02%	0.01%	0.01%	0.02%	0.00%	0.00%	0.01%	0.03%	0.03%	0.01%	0.01%	0.02%	0.02%	0.00%	0.01%	0.01%	0.01%	0.03%	0.02%	0.03%	0.02%	0.03%	0.01%	0.00%	0.01%	0.01%	0.00%	0.03%	0.00%	0.01%	0.03%	0.00%	0.01%	0.04%	0.02%
Desulfurivibrio	0.02%	0.00%	0.01%	0.01%	0.00%	0.00%	0.02%	0.02%	0.01%	0.02%	0.02%	0.01%	0.01%	0.03%	0.00%	0.01%	0.01%	0.01%	0.02%	0.02%	0.01%	0.00%	0.02%	0.03%	0.01%	0.00%	0.01%	0.01%	0.01%	0.00%	0.00%	0.04%	0.00%	0.02%	0.01%	0.00%
Devosia	0.05%	0.30%	0.03%	0.53%	0.67%	0.88%	0.17%	0.13%	0.04%	0.19%	0.07%	0.02%	0.05%	0.02%	0.28%	0.11%	0.15%	0.06%	0.02%	0.07%	0.52%	0.38%	0.04%	0.29%	0.39%	1.39%	0.74%	0.27%	0.11%	0.71%	0.03%	0.05%	0.24%	0.16%	0.16%	0.66%
Dialister	0.00%	0.00%	0.00%	0.00%	0.00%	0.02%	0.12%	0.08%	0.02%	0.01%	0.00%	0.00%	0.00%	0.01%	0.00%	0.05%	0.04%	0.02%	0.01%	0.01%	0.00%	0.00%	0.01%	0.02%	0.09%	0.02%	0.01%	0.00%	0.01%	0.00%	0.01%	0.00%	0.06%	0.06%	0.13%	0.01%
Dietzia	0.02%	0.19%	0.01%	0.06%	0.09%	0.06%	0.03%	0.05%	0.02%	0.17%	0.01%	0.00%	0.02%	0.01%	0.03%	0.00%	0.19%	0.02%	0.02%	0.02%	0.01%	0.02%	0.01%	0.24%	0.09%	0.06%	0.13%	0.17%	0.11%	0.15%	0.02%	0.00%	0.13%	0.03%	0.03%	0.12%
Dolosigranulum	0.00%	0.00%	0.01%	0.00%	0.00%	0.01%	0.06%	0.05%	0.02%	0.00%	0.00%	0.00%	0.00%	0.01%	0.00%	0.02%	0.03%	0.02%	0.00%	0.00%	0.00%	0.00%	0.01%	0.04%	0.07%	0.02%	0.00%	0.01%	0.00%	0.00%	0.00%	0.00%	0.01%	0.06%	0.07%	0.01%
Dongia	0.00%	0.01%	0.01%	0.00%	0.00%	0.00%	0.06%	0.03%	0.01%	0.00%	0.01%	0.00%	0.01%	0.01%	0.06%	0.03%	0.01%	0.03%	0.00%	0.00%	0.00%	0.00%	0.01%	0.04%	0.02%	0.00%	0.01%	0.00%	0.01%	0.00%	0.00%	0.00%	0.00%	0.02%	0.03%	0.01%
Dubosiella	0.03%	0.01%	0.01%	0.00%	0.02%	0.02%	0.09%	0.04%	0.01%	0.01%	0.01%	0.01%	0.00%	0.02%	0.51%	0.03%	0.04%	0.00%	0.01%	0.01%	0.03%	0.01%	0.02%	0.05%	0.01%	0.01%	0.01%	0.01%	0.03%	0.01%	0.01%	0.03%	0.01%	0.06%	0.13%	0.01%
Duganella	0.00%	0.00%	0.00%	0.00%	0.01%	0.00%	0.00%	0.00%	0.00%	0.00%	0.00%	0.00%	0.00%	0.00%	0.01%	0.00%	0.00%	0.00%	0.00%	0.00%	0.00%	0.00%	0.00%	0.00%	0.00%	0.00%	0.00%	0.00%	0.00%	0.00%	0.00%	0.00%	0.00%	0.01%	0.00%	0.00%
Dyadobacter	0.03%	0.05%	0.01%	0.03%	0.04%	0.12%	0.02%	0.00%	0.02%	0.04%	0.04%	0.02%	0.02%	0.01%	0.01%	0.03%	0.01%	0.04%	0.02%	0.02%	0.09%	0.14%	0.02%	0.06%	0.21%	0.22%	0.05%	0.03%	0.02%	0.14%	0.00%	0.02%	0.06%	0.05%	0.00%	0.03%
Edaphobacter	0.02%	0.02%	0.00%	0.02%	0.02%	0.00%	0.08%	0.05%	0.02%	0.01%	0.01%	0.02%	0.01%	0.02%	0.13%	0.03%	0.04%	0.03%	0.01%	0.00%	0.01%	0.01%	0.01%	0.01%	0.06%	0.03%	0.00%	0.01%	0.04%	0.02%	0.00%	0.01%	0.03%	0.03%	0.05%	0.01%
Edaphobaculum	0.02%	0.00%	0.00%	0.00%	0.00%	0.00%	0.01%	0.03%	0.01%	0.00%	0.01%	0.00%	0.00%	0.01%	0.00%	0.01%	0.01%	0.01%	0.00%	0.00%	0.00%	0.01%	0.01%	0.00%	0.00%	0.00%	0.00%	0.00%	0.00%	0.00%	0.00%	0.01%	0.00%	0.01%	0.05%	0.00%
Ellin6067	0.52%	0.35%	0.52%	0.27%	0.29%	0.18%	0.20%	0.27%	0.45%	0.46%	0.41%	0.25%	0.35%	0.43%	0.17%	0.11%	0.26%	0.35%	0.37%	0.36%	0.34%	0.22%	0.54%	0.30%	0.12%	0.14%	0.16%	0.39%	0.44%	0.18%	0.34%	0.42%	0.43%	0.30%	0.31%	0.28%
Elstera	0.02%	0.01%	0.00%	0.00%	0.00%	0.00%	0.00%	0.01%	0.01%	0.01%	0.01%	0.00%	0.00%	0.01%	0.00%	0.00%	0.00%	0.00%	0.01%	0.00%	0.00%	0.00%	0.02%	0.01%	0.00%	0.00%	0.00%	0.01%	0.01%	0.00%	0.00%	0.00%	0.00%	0.00%	0.00%	0.00%
Endobacter	0.00%	0.03%	0.03%	0.01%	0.00%	0.01%	0.07%	0.07%	0.02%	0.01%	0.01%	0.00%	0.02%	0.01%	0.01%	0.04%	0.04%	0.01%	0.03%	0.00%	0.00%	0.01%	0.01%	0.03%	0.09%	0.02%	0.04%	0.01%	0.02%	0.00%	0.01%	0.00%	0.02%	0.02%	0.03%	0.02%
Endomicrobium	0.13%	0.14%	0.13%	0.09%	0.07%	0.03%	0.05%	0.07%	0.11%	0.16%	0.12%	0.09%	0.13%	0.15%	0.01%	0.04%	0.10%	0.20%	0.12%	0.11%	0.11%	0.06%	0.17%	0.08%	0.07%	0.03%	0.07%	0.21%	0.15%	0.07%	0.11%	0.14%	0.10%	0.12%	0.14%	0.10%
Enhydrobacter	0.00%	0.00%	0.17%	0.00%	0.00%	0.01%	0.58%	0.28%	0.96%	0.10%	0.49%	0.00%	0.02%	0.01%	0.00%	0.05%	0.04%	0.00%	0.00%	0.01%	0.00%	0.01%	0.01%	0.01%	0.02%	0.00%	0.01%	0.00%	0.00%	0.01%	0.00%	0.01%	0.00%	0.71%	0.01%	0.03%
Enterococcus	0.09%	0.11%	0.04%	0.02%	0.02%	0.04%	0.33%	0.29%	0.12%	0.13%	0.04%	0.09%	0.02%	0.01%	0.24%	0.13%	0.29%	0.10%	0.13%	0.06%	0.02%	0.03%	0.04%	0.06%	0.11%	0.09%	0.07%	0.11%	0.04%	0.02%	0.01%	0.02%	0.04%	0.16%	0.26%	0.12%
Enterorhabdus	0.01%	0.01%	0.00%	0.01%	0.03%	0.01%	0.12%	0.06%	0.02%	0.01%	0.01%	0.01%	0.02%	0.01%	0.01%	0.02%	0.04%	0.02%	0.00%	0.01%	0.02%	0.01%	0.03%	0.04%	0.02%	0.02%	0.00%	0.01%	0.01%	0.00%	0.01%	0.02%	0.01%	0.06%	0.07%	0.02%
Erysipelatoclostridium	0.02%	0.02%	0.01%	0.03%	0.02%	0.05%	0.13%	0.02%	0.03%	0.01%	0.00%	0.01%	0.01%	0.01%	0.06%	0.05%	0.06%	0.02%	0.02%	0.00%	0.00%	0.01%	0.01%	0.05%	0.06%	0.01%	0.02%	0.01%	0.01%	0.00%	0.02%	0.02%	0.05%	0.05%	0.08%	0.05%
Erysipelothrix	0.04%	0.02%	0.02%	0.01%	0.02%	0.00%	0.00%	0.00%	0.02%	0.02%	0.03%	0.02%	0.03%	0.01%	0.00%	0.00%	0.02%	0.01%	0.01%	0.02%	0.00%	0.01%	0.02%	0.01%	0.00%	0.01%	0.02%	0.03%	0.02%	0.02%	0.02%	0.01%	0.02%	0.02%	0.02%	0.01%
Escherichia_Shigella	0.17%	0.23%	0.21%	0.16%	0.27%	0.38%	2.10%	1.86%	0.50%	0.32%	0.26%	0.12%	0.20%	0.24%	2.60%	1.33%	1.22%	0.36%	0.18%	0.16%	0.15%	0.14%	0.15%	0.78%	1.15%	0.29%	0.23%	0.17%	0.15%	0.05%	0.11%	0.15%	0.45%	1.35%	1.73%	0.22%
Exiguobacterium	0.01%	0.03%	0.00%	0.00%	0.00%	0.01%	0.00%	0.02%	0.03%	0.01%	0.01%	0.02%	0.00%	0.02%	0.00%	0.02%	0.00%	0.03%	0.00%	0.01%	0.00%	0.00%	0.05%	0.01%	0.04%	0.01%	0.01%	0.01%	0.01%	0.01%	0.00%	0.01%	0.02%	0.01%	0.03%	0.01%
Faecalibacterium	0.10%	0.04%	0.08%	0.06%	0.03%	0.09%	0.53%	0.46%	0.08%	0.06%	0.05%	0.06%	0.03%	0.04%	2.23%	0.32%	0.34%	0.12%	0.08%	0.04%	0.07%	0.04%	0.18%	0.11%	0.39%	0.12%	0.05%	0.04%	0.06%	0.05%	0.03%	0.05%	0.12%	0.20%	0.36%	0.07%
Faecalibaculum	0.00%	0.00%	0.01%	0.01%	0.00%	0.01%	0.00%	0.04%	0.01%	0.00%	0.02%	0.00%	0.01%	0.01%	0.12%	0.02%	0.01%	0.01%	0.01%	0.00%	0.01%	0.00%	0.01%	0.01%	0.04%	0.01%	0.01%	0.00%	0.01%	0.00%	0.00%	0.03%	0.02%	0.03%	0.04%	0.01%
Falsirhodobacter	0.01%	0.00%	0.00%	0.00%	0.00%	0.00%	0.00%	0.06%	0.01%	0.00%	0.01%	0.00%	0.00%	0.01%	0.00%	0.00%	0.01%	0.02%	0.00%	0.00%	0.01%	0.00%	0.00%	0.00%	0.00%	0.01%	0.00%	0.00%	0.00%	0.00%	0.00%	0.01%	0.00%	0.01%	0.03%	0.00%
Flavobacterium	0.15%	0.18%	0.17%	0.06%	0.22%	0.07%	0.09%	0.07%	0.18%	0.15%	0.14%	0.08%	0.11%	0.10%	0.01%	0.06%	0.07%	0.14%	0.13%	0.18%	0.15%	0.08%	0.19%	0.11%	0.07%	0.07%	0.09%	0.12%	0.17%	0.31%	0.14%	0.20%	0.12%	0.13%	0.08%	0.07%
Fluviicola	0.54%	0.42%	0.58%	0.33%	0.30%	0.13%	0.06%	0.27%	0.46%	0.47%	0.55%	0.22%	0.34%	0.39%	0.01%	0.05%	0.13%	0.44%	0.45%	0.39%	0.42%	0.23%	0.60%	0.27%	0.06%	0.11%	0.21%	0.46%	0.46%	0.21%	0.37%	0.55%	0.29%	0.35%	0.16%	0.28%
Francisella	0.02%	0.02%	0.03%	0.03%	0.03%	0.04%	0.13%	0.07%	0.03%	0.05%	0.03%	0.04%	0.05%	0.03%	0.06%	0.05%	0.04%	0.03%	0.03%	0.04%	0.06%	0.02%	0.02%	0.03%	0.04%	0.04%	0.02%	0.01%	0.01%	0.03%	0.04%	0.02%	0.03%	0.05%	0.08%	0.03%
Fusobacterium	0.04%	0.05%	0.15%	0.07%	0.09%	0.08%	0.18%	0.17%	0.08%	0.10%	0.16%	0.04%	0.07%	0.09%	0.17%	0.05%	0.13%	0.11%	0.07%	0.14%	0.06%	0.08%	0.11%	0.07%	0.13%	0.04%	0.05%	0.04%	0.11%	0.05%	0.06%	0.06%	0.08%	0.10%	0.13%	0.09%
Gaiella	0.02%	0.02%	0.00%	0.00%	0.01%	0.00%	0.02%	0.02%	0.01%	0.01%	0.01%	0.00%	0.01%	0.01%	0.02%	0.03%	0.01%	0.00%	0.00%	0.01%	0.01%	0.00%	0.02%	0.00%	0.00%	0.01%	0.00%	0.00%	0.02%	0.00%	0.01%	0.00%	0.00%	0.00%	0.04%	0.00%
Gemmobacter	0.11%	0.06%	0.08%	0.04%	0.05%	0.05%	0.07%	0.03%	0.05%	0.10%	0.09%	0.05%	0.05%	0.05%	0.02%	0.03%	0.04%	0.03%	0.05%	0.07%	0.12%	0.03%	0.12%	0.05%	0.05%	0.01%	0.06%	0.05%	0.08%	0.12%	0.08%	0.01%	0.08%	0.07%	0.06%	0.03%
Geobacter	0.07%	0.08%	0.05%	0.04%	0.03%	0.02%	0.02%	0.02%	0.10%	0.07%	0.10%	0.03%	0.04%	0.07%	0.00%	0.01%	0.01%	0.04%	0.06%	0.05%	0.05%	0.03%	0.08%	0.03%	0.01%	0.03%	0.03%	0.04%	0.07%	0.04%	0.05%	0.06%	0.02%	0.03%	0.01%	0.04%
Georgenia	0.01%	0.00%	0.00%	0.00%	0.00%	0.05%	0.42%	0.36%	0.08%	0.01%	0.00%	0.01%	0.00%	0.00%	0.01%	0.26%	0.19%	0.15%	0.01%	0.00%	0.00%	0.00%	0.00%	0.26%	0.19%	0.12%	0.03%	0.00%	0.00%	0.00%	0.01%	0.00%	0.08%	0.14%	0.48%	0.03%
Geothermobacter	0.23%	0.20%	0.17%	0.15%	0.10%	0.07%	0.07%	0.09%	0.17%	0.14%	0.18%	0.09%	0.18%	0.07%	0.01%	0.04%	0.05%	0.12%	0.11%	0.18%	0.14%	0.07%	0.21%	0.07%	0.07%	0.03%	0.09%	0.18%	0.20%	0.06%	0.15%	0.19%	0.13%	0.08%	0.10%	0.07%
Geothrix	2.23%	2.05%	2.12%	1.18%	1.31%	0.72%	0.44%	0.97%	1.94%	2.14%	2.15%	1.14%	1.81%	1.88%	0.06%	0.23%	0.60%	1.83%	1.62%	1.75%	1.87%	0.90%	2.23%	0.96%	0.36%	0.31%	0.96%	1.71%	2.22%	0.89%	1.38%	1.96%	1.24%	1.28%	1.10%	1.05%
Gilliamella	0.03%	0.05%	0.05%	0.03%	0.03%	0.09%	0.94%	0.42%	0.05%	0.01%	0.02%	0.03%	0.05%	0.03%	0.02%	0.47%	0.34%	0.11%	0.01%	0.03%	0.04%	0.01%	0.02%	0.14%	0.71%	0.14%	0.03%	0.04%	0.01%	0.01%	0.02%	0.02%	0.08%	0.37%	0.62%	0.04%
Granulicella	0.00%	0.01%	0.02%	0.02%	0.01%	0.01%	0.15%	0.06%	0.02%	0.01%	0.01%	0.00%	0.01%	0.02%	0.09%	0.04%	0.05%	0.02%	0.01%	0.01%	0.00%	0.00%	0.02%	0.05%	0.09%	0.04%	0.01%	0.00%	0.00%	0.01%	0.01%	0.01%	0.01%	0.03%	0.13%	0.02%
HIMB11	0.01%	0.00%	0.01%	0.00%	0.00%	0.00%	0.04%	0.05%	0.00%	0.00%	0.00%	0.00%	0.01%	0.00%	0.01%	0.02%	0.01%	0.02%	0.00%	0.00%	0.00%	0.00%	0.01%	0.02%	0.03%	0.01%	0.01%	0.00%	0.00%	0.01%	0.00%	0.00%	0.01%	0.01%	0.03%	0.00%
Haliangium	0.05%	0.05%	0.06%	0.05%	0.04%	0.05%	0.03%	0.06%	0.11%	0.10%	0.05%	0.06%	0.04%	0.05%	0.12%	0.05%	0.03%	0.08%	0.06%	0.06%	0.05%	0.03%	0.12%	0.07%	0.03%	0.02%	0.03%	0.05%	0.10%	0.03%	0.06%	0.05%	0.05%	0.02%	0.06%	0.03%
Haloimpatiens	0.00%	0.00%	0.00%	0.00%	0.00%	0.00%	0.02%	0.05%	0.00%	0.00%	0.00%	0.01%	0.00%	0.00%	0.01%	0.01%	0.04%	0.01%	0.00%	0.00%	0.01%	0.00%	0.00%	0.01%	0.04%	0.01%	0.01%	0.00%	0.00%	0.00%	0.00%	0.00%	0.01%	0.03%	0.02%	0.00%
Helicobacter	0.47%	0.35%	0.54%	0.25%	0.26%	0.31%	0.46%	0.61%	0.66%	0.44%	0.45%	0.21%	0.39%	0.38%	0.27%	0.35%	0.46%	0.66%	0.39%	0.41%	0.39%	0.21%	0.47%	0.38%	0.40%	0.19%	0.31%	0.44%	0.53%	0.18%	0.40%	0.51%	0.51%	0.51%	0.73%	0.40%
Holdemanella	0.00%	0.01%	0.00%	0.00%	0.00%	0.01%	0.05%	0.08%	0.02%	0.02%	0.01%	0.01%	0.00%	0.00%	0.03%	0.02%	0.02%	0.02%	0.00%	0.00%	0.00%	0.01%	0.02%	0.01%	0.04%	0.03%	0.00%	0.05%	0.00%	0.00%	0.00%	0.00%	0.01%	0.01%	0.04%	0.00%
Hydrogenophaga	0.28%	0.26%	0.32%	0.22%	0.20%	0.10%	0.12%	0.33%	0.31%	0.31%	0.28%	0.14%	0.24%	0.23%	0.03%	0.07%	0.12%	0.28%	0.26%	0.27%	0.26%	0.13%	0.40%	0.18%	0.05%	0.03%	0.13%	0.27%	0.33%	0.10%	0.19%	0.19%	0.24%	0.21%	0.24%	0.18%
Hyphomicrobium	0.34%	0.31%	0.36%	0.13%	0.17%	0.10%	0.05%	0.11%	0.37%	0.32%	0.29%	0.14%	0.24%	0.19%	0.07%	0.04%	0.21%	0.26%	0.22%	0.30%	0.26%	0.16%	0.31%	0.13%	0.12%	0.08%	0.13%	0.25%	0.32%	0.11%	0.26%	0.29%	0.22%	0.23%	0.19%	0.17%
Iamia	0.00%	0.00%	0.00%	0.00%	0.00%	0.03%	0.21%	0.18%	0.04%	0.00%	0.00%	0.00%	0.00%	0.00%	0.01%	0.11%	0.18%	0.06%	0.00%	0.00%	0.00%	0.00%	0.00%	0.12%	0.22%	0.11%	0.03%	0.00%	0.00%	0.00%	0.00%	0.00%	0.08%	0.05%	0.22%	0.02%
Ideonella	0.19%	0.21%	0.18%	0.09%	0.09%	0.04%	0.06%	0.05%	0.20%	0.17%	0.18%	0.09%	0.17%	0.11%	0.00%	0.03%	0.07%	0.24%	0.14%	0.13%	0.21%	0.11%	0.22%	0.14%	0.04%	0.02%	0.08%	0.19%	0.20%	0.08%	0.12%	0.18%	0.14%	0.21%	0.15%	0.10%
Ignavibacterium	0.13%	0.12%	0.23%	0.10%	0.13%	0.05%	0.08%	0.05%	0.12%	0.20%	0.17%	0.11%	0.14%	0.14%	0.01%	0.02%	0.08%	0.23%	0.13%	0.15%	0.14%	0.10%	0.21%	0.07%	0.07%	0.03%	0.06%	0.16%	0.17%	0.09%	0.14%	0.17%	0.06%	0.18%	0.11%	0.09%
Ileibacterium	0.00%	0.00%	0.01%	0.02%	0.02%	0.02%	0.03%	0.02%	0.01%	0.02%	0.01%	0.01%	0.02%	0.03%	0.03%	0.01%	0.01%	0.00%	0.01%	0.01%	0.01%	0.04%	0.00%	0.00%	0.00%	0.01%	0.01%	0.00%	0.00%	0.00%	0.02%	0.01%	0.01%	0.01%	0.01%	0.01%
Incertae_Sedis	0.04%	0.03%	0.02%	0.01%	0.02%	0.01%	0.03%	0.07%	0.01%	0.02%	0.03%	0.00%	0.01%	0.01%	0.03%	0.02%	0.01%	0.01%	0.01%	0.02%	0.01%	0.00%	0.01%	0.01%	0.05%	0.01%	0.01%	0.01%	0.04%	0.01%	0.01%	0.00%	0.01%	0.01%	0.08%	0.03%
Inhella	0.12%	0.14%	0.09%	0.09%	0.12%	0.07%	0.08%	0.08%	0.16%	0.08%	0.16%	0.08%	0.15%	0.09%	0.00%	0.04%	0.05%	0.15%	0.16%	0.11%	0.10%	0.05%	0.14%	0.11%	0.02%	0.04%	0.05%	0.10%	0.15%	0.05%	0.10%	0.11%	0.06%	0.11%	0.05%	0.07%
JdFR_76	0.02%	0.00%	0.01%	0.01%	0.02%	0.00%	0.02%	0.00%	0.03%	0.02%	0.05%	0.01%	0.02%	0.01%	0.00%	0.00%	0.00%	0.02%	0.00%	0.01%	0.00%	0.01%	0.02%	0.00%	0.00%	0.02%	0.01%	0.01%	0.03%	0.02%	0.00%	0.01%	0.00%	0.00%	0.02%	0.01%
Jeotgalicoccus	0.00%	0.00%	0.00%	0.00%	0.00%	0.00%	0.00%	0.02%	0.00%	0.00%	0.00%	0.00%	0.00%	0.00%	0.01%	0.00%	0.00%	0.00%	0.00%	0.00%	0.00%	0.00%	0.00%	0.00%	0.00%	0.01%	0.00%	0.00%	0.00%	0.00%	0.00%	0.00%	0.00%	0.01%	0.01%	0.00%
KD3_10	0.01%	0.01%	0.03%	0.00%	0.01%	0.01%	0.00%	0.01%	0.01%	0.00%	0.02%	0.00%	0.00%	0.02%	0.01%	0.00%	0.01%	0.01%	0.00%	0.03%	0.01%	0.01%	0.02%	0.00%	0.01%	0.00%	0.00%	0.01%	0.02%	0.00%	0.01%	0.02%	0.02%	0.00%	0.00%	0.01%
Kaistia	0.00%	0.03%	0.00%	0.02%	0.03%	0.02%	0.01%	0.02%	0.00%	0.01%	0.01%	0.00%	0.00%	0.00%	0.01%	0.00%	0.00%	0.00%	0.00%	0.01%	0.01%	0.01%	0.01%	0.09%	0.07%	0.11%	0.05%	0.10%	0.03%	0.21%	0.00%	0.01%	0.03%	0.00%	0.00%	0.04%
Klebsiella	1.97%	1.65%	1.60%	1.21%	1.42%	0.88%	1.30%	1.16%	1.68%	1.41%	2.37%	0.70%	1.28%	1.25%	3.55%	0.22%	0.63%	1.14%	1.02%	1.18%	1.03%	0.69%	1.44%	0.72%	0.37%	0.13%	0.68%	1.01%	1.26%	3.87%	0.75%	4.11%	0.82%	1.28%	1.41%	1.31%
Kocuria	0.03%	0.11%	0.03%	0.02%	0.02%	0.04%	0.11%	0.08%	0.02%	0.05%	0.02%	0.01%	0.02%	0.01%	0.03%	0.04%	0.18%	0.07%	0.02%	0.02%	0.13%	0.02%	0.00%	0.05%	0.56%	0.09%	0.08%	0.07%	0.01%	0.02%	0.00%	0.01%	0.04%	0.06%	0.09%	0.12%
Lachnoclostridium	0.04%	0.03%	0.03%	0.01%	0.02%	0.00%	0.01%	0.01%	0.01%	0.01%	0.04%	0.03%	0.02%	0.03%	0.00%	0.02%	0.01%	0.04%	0.01%	0.02%	0.03%	0.02%	0.01%	0.01%	0.01%	0.00%	0.02%	0.02%	0.02%	0.30%	0.01%	0.33%	0.01%	0.03%	0.01%	0.00%
Lachnospiraceae_NK4A136_group	0.08%	0.05%	0.07%	0.03%	0.06%	0.12%	0.44%	0.51%	0.12%	0.05%	0.06%	0.02%	0.05%	0.04%	2.48%	0.24%	0.41%	0.13%	0.04%	0.07%	0.05%	0.02%	0.06%	0.23%	0.36%	0.11%	0.07%	0.08%	0.06%	0.03%	0.04%	0.04%	0.20%	0.23%	0.38%	0.07%
Lachnospiraceae_UCG_001	0.02%	0.00%	0.02%	0.00%	0.01%	0.01%	0.01%	0.01%	0.03%	0.01%	0.01%	0.00%	0.01%	0.00%	0.00%	0.00%	0.01%	0.00%	0.01%	0.00%	0.03%	0.00%	0.01%	0.01%	0.00%	0.00%	0.00%	0.02%	0.00%	0.00%	0.01%	0.00%	0.01%	0.00%	0.02%	0.00%
Lachnospiraceae_UCG_006	0.00%	0.01%	0.02%	0.00%	0.00%	0.00%	0.05%	0.00%	0.01%	0.00%	0.00%	0.00%	0.00%	0.00%	0.04%	0.01%	0.04%	0.03%	0.01%	0.00%	0.00%	0.00%	0.00%	0.03%	0.02%	0.02%	0.00%	0.00%	0.01%	0.00%	0.00%	0.00%	0.04%	0.01%	0.07%	0.01%
Lactiplantibacillus	0.03%	0.01%	0.04%	0.02%	0.01%	0.03%	0.19%	0.13%	0.02%	0.02%	0.05%	0.01%	0.03%	0.01%	0.69%	0.12%	0.17%	0.03%	0.03%	0.00%	0.02%	0.02%	0.05%	0.03%	0.10%	0.04%	0.03%	0.02%	0.00%	0.01%	0.03%	0.02%	0.04%	0.10%	0.12%	0.01%
Lactobacillus	0.28%	0.30%	0.30%	0.19%	0.23%	0.54%	2.58%	2.00%	0.76%	0.33%	0.26%	0.16%	0.18%	0.26%	1.40%	1.39%	1.57%	0.73%	0.24%	0.19%	0.23%	0.13%	0.32%	1.31%	1.79%	0.69%	0.41%	0.21%	0.28%	0.13%	0.26%	0.31%	0.67%	1.28%	2.20%	0.29%
Lactococcus	0.04%	0.02%	0.05%	0.02%	0.05%	0.04%	0.53%	0.25%	0.06%	0.04%	0.03%	0.02%	0.06%	0.04%	0.10%	0.31%	0.29%	0.04%	0.05%	0.03%	0.02%	0.02%	0.04%	0.11%	0.35%	0.08%	0.05%	0.04%	0.03%	0.01%	0.06%	0.03%	0.05%	0.14%	0.29%	0.05%
Lacunisphaera	0.03%	0.01%	0.02%	0.02%	0.00%	0.00%	0.00%	0.02%	0.00%	0.02%	0.01%	0.01%	0.00%	0.01%	0.00%	0.00%	0.00%	0.00%	0.02%	0.02%	0.01%	0.00%	0.01%	0.01%	0.00%	0.00%	0.00%	0.00%	0.02%	0.02%	0.00%	0.04%	0.01%	0.02%	0.01%	0.01%
Lautropia	0.04%	0.04%	0.04%	0.01%	0.01%	0.00%	0.05%	0.03%	0.04%	0.01%	0.04%	0.02%	0.04%	0.01%	0.00%	0.00%	0.00%	0.02%	0.02%	0.01%	0.01%	0.02%	0.04%	0.01%	0.00%	0.01%	0.01%	0.02%	0.05%	0.02%	0.02%	0.03%	0.01%	0.01%	0.02%	0.01%
Lawsonella	0.00%	0.01%	0.00%	0.00%	0.00%	0.00%	0.04%	0.08%	0.01%	0.00%	0.00%	0.00%	0.01%	0.00%	0.02%	0.04%	0.04%	0.00%	0.00%	0.00%	0.00%	0.01%	0.00%	0.00%	0.04%	0.02%	0.02%	0.00%	0.00%	0.00%	0.00%	0.00%	0.01%	0.04%	0.04%	0.00%
Legionella	0.01%	0.02%	0.01%	0.01%	0.01%	0.00%	0.01%	0.00%	0.01%	0.00%	0.00%	0.01%	0.02%	0.01%	0.00%	0.00%	0.00%	0.01%	0.01%	0.00%	0.01%	0.00%	0.00%	0.01%	0.00%	0.00%	0.00%	0.02%	0.00%	0.00%	0.01%	0.01%	0.01%	0.00%	0.01%	0.00%
Leptolinea	0.11%	0.15%	0.15%	0.06%	0.09%	0.07%	0.01%	0.09%	0.13%	0.14%	0.18%	0.08%	0.12%	0.09%	0.01%	0.01%	0.03%	0.09%	0.11%	0.11%	0.11%	0.05%	0.15%	0.06%	0.03%	0.02%	0.08%	0.15%	0.14%	0.07%	0.10%	0.14%	0.12%	0.08%	0.07%	0.04%
Leptolyngbya_PCC_6306	0.00%	0.01%	0.00%	0.00%	0.01%	0.00%	0.03%	0.05%	0.03%	0.00%	0.00%	0.00%	0.00%	0.01%	0.00%	0.06%	0.03%	0.00%	0.00%	0.01%	0.00%	0.00%	0.00%	0.01%	0.07%	0.02%	0.02%	0.00%	0.00%	0.00%	0.00%	0.01%	0.03%	0.05%	0.02%	0.01%
Leptospira	0.03%	0.04%	0.04%	0.02%	0.03%	0.00%	0.00%	0.01%	0.05%	0.03%	0.05%	0.01%	0.03%	0.05%	0.01%	0.01%	0.01%	0.06%	0.02%	0.03%	0.03%	0.01%	0.04%	0.02%	0.01%	0.01%	0.02%	0.08%	0.02%	0.02%	0.02%	0.02%	0.05%	0.03%	0.00%	0.04%
Leuconostoc	0.01%	0.01%	0.01%	0.00%	0.01%	0.01%	0.17%	0.08%	0.01%	0.00%	0.00%	0.01%	0.01%	0.00%	0.01%	0.08%	0.04%	0.04%	0.00%	0.00%	0.01%	0.00%	0.01%	0.01%	0.05%	0.02%	0.00%	0.01%	0.01%	0.00%	0.00%	0.01%	0.02%	0.04%	0.04%	0.00%
Lewinella	0.01%	0.01%	0.01%	0.00%	0.00%	0.00%	0.00%	0.02%	0.03%	0.02%	0.01%	0.01%	0.01%	0.02%	0.00%	0.00%	0.00%	0.01%	0.00%	0.00%	0.03%	0.00%	0.00%	0.00%	0.00%	0.00%	0.00%	0.02%	0.01%	0.01%	0.02%	0.00%	0.00%	0.01%	0.00%	0.00%
Ligilactobacillus	0.16%	0.22%	0.19%	0.17%	0.14%	0.30%	0.95%	1.13%	0.31%	0.17%	0.15%	0.10%	0.15%	0.16%	0.43%	0.50%	0.68%	0.37%	0.12%	0.14%	0.12%	0.09%	0.24%	0.55%	0.55%	0.27%	0.15%	0.14%	0.13%	0.07%	0.14%	0.11%	0.29%	0.55%	0.91%	0.22%
Limnobacter	0.03%	0.05%	0.03%	0.04%	0.02%	0.02%	0.03%	0.05%	0.06%	0.05%	0.06%	0.01%	0.04%	0.04%	0.00%	0.00%	0.00%	0.02%	0.04%	0.04%	0.04%	0.02%	0.04%	0.04%	0.00%	0.02%	0.01%	0.04%	0.04%	0.03%	0.02%	0.03%	0.02%	0.01%	0.01%	0.04%
Longilinea	0.21%	0.17%	0.15%	0.10%	0.09%	0.04%	0.04%	0.07%	0.17%	0.14%	0.17%	0.10%	0.14%	0.11%	0.00%	0.05%	0.04%	0.14%	0.14%	0.14%	0.20%	0.09%	0.20%	0.16%	0.02%	0.03%	0.08%	0.13%	0.17%	0.07%	0.17%	0.20%	0.08%	0.09%	0.11%	0.07%
Luteitalea	0.06%	0.01%	0.03%	0.02%	0.01%	0.01%	0.01%	0.02%	0.02%	0.01%	0.02%	0.01%	0.00%	0.02%	0.00%	0.00%	0.01%	0.03%	0.02%	0.03%	0.02%	0.00%	0.05%	0.00%	0.00%	0.01%	0.01%	0.03%	0.00%	0.00%	0.02%	0.04%	0.00%	0.00%	0.03%	0.01%
Luteolibacter	0.01%	0.02%	0.00%	0.02%	0.03%	0.01%	0.02%	0.03%	0.00%	0.02%	0.01%	0.00%	0.00%	0.00%	0.00%	0.00%	0.00%	0.01%	0.02%	0.00%	0.08%	0.02%	0.00%	0.05%	0.07%	0.03%	0.02%	0.05%	0.03%	0.14%	0.00%	0.01%	0.03%	0.00%	0.00%	0.03%
Lysinibacillus	0.39%	0.19%	0.20%	0.21%	0.24%	0.11%	0.04%	0.08%	0.21%	0.19%	0.38%	0.12%	0.18%	0.22%	0.01%	0.02%	0.04%	0.20%	0.18%	0.25%	0.15%	0.12%	0.25%	0.07%	0.04%	0.03%	0.19%	0.26%	0.29%	2.77%	0.18%	3.24%	0.15%	0.18%	0.08%	0.11%
Lysobacter	0.29%	0.26%	0.27%	0.18%	0.19%	0.17%	0.37%	0.42%	0.45%	0.27%	0.33%	0.17%	0.21%	0.20%	0.01%	0.19%	0.35%	0.40%	0.27%	0.24%	0.30%	0.11%	0.38%	0.27%	0.23%	0.19%	0.14%	0.31%	0.26%	0.10%	0.18%	0.20%	0.27%	0.30%	0.37%	0.20%
MM1	0.02%	0.04%	0.05%	0.03%	0.03%	0.03%	0.00%	0.06%	0.06%	0.06%	0.05%	0.01%	0.04%	0.05%	0.00%	0.01%	0.01%	0.04%	0.03%	0.05%	0.05%	0.02%	0.04%	0.02%	0.01%	0.02%	0.02%	0.04%	0.03%	0.02%	0.03%	0.05%	0.02%	0.04%	0.02%	0.04%
MM2	0.34%	0.32%	0.30%	0.24%	0.23%	0.12%	0.07%	0.12%	0.39%	0.35%	0.42%	0.16%	0.22%	0.23%	0.03%	0.07%	0.10%	0.38%	0.26%	0.33%	0.31%	0.16%	0.43%	0.14%	0.06%	0.05%	0.12%	0.33%	0.39%	0.15%	0.14%	0.34%	0.19%	0.26%	0.17%	0.15%
MND1	0.01%	0.01%	0.00%	0.01%	0.01%	0.02%	0.12%	0.08%	0.05%	0.02%	0.02%	0.01%	0.02%	0.03%	0.20%	0.05%	0.06%	0.02%	0.01%	0.00%	0.00%	0.00%	0.02%	0.02%	0.04%	0.02%	0.00%	0.01%	0.02%	0.00%	0.01%	0.01%	0.01%	0.04%	0.04%	0.01%
Macellibacteroides	0.00%	0.00%	0.00%	0.00%	0.00%	0.00%	0.01%	0.00%	0.01%	0.01%	0.00%	0.00%	0.00%	0.00%	0.00%	0.01%	0.01%	0.00%	0.00%	0.00%	0.00%	0.00%	0.00%	0.00%	0.01%	0.00%	0.00%	0.00%	0.00%	0.00%	0.00%	0.00%	0.00%	0.00%	0.01%	0.00%
Magnetospirillum	0.01%	0.03%	0.02%	0.01%	0.01%	0.01%	0.00%	0.00%	0.02%	0.01%	0.02%	0.00%	0.01%	0.01%	0.00%	0.00%	0.00%	0.01%	0.02%	0.01%	0.01%	0.01%	0.03%	0.00%	0.02%	0.01%	0.00%	0.00%	0.01%	0.00%	0.01%	0.00%	0.01%	0.00%	0.00%	0.01%
Maritimimonas	0.02%	0.02%	0.01%	0.01%	0.01%	0.00%	0.00%	0.00%	0.02%	0.01%	0.00%	0.01%	0.00%	0.02%	0.00%	0.00%	0.00%	0.01%	0.01%	0.00%	0.02%	0.00%	0.01%	0.00%	0.00%	0.00%	0.02%	0.01%	0.01%	0.00%	0.00%	0.01%	0.00%	0.02%	0.00%	0.00%
Massilia	0.03%	0.05%	0.03%	0.07%	0.39%	0.29%	0.16%	1.07%	0.03%	0.04%	0.05%	0.03%	0.03%	0.03%	0.13%	0.07%	0.16%	0.05%	0.04%	0.05%	0.23%	0.33%	0.04%	0.08%	0.14%	1.04%	0.06%	0.04%	0.03%	2.26%	0.02%	0.02%	0.08%	0.05%	0.08%	0.14%
Megamonas	0.00%	0.03%	0.02%	0.00%	0.00%	0.01%	0.03%	0.03%	0.03%	0.01%	0.01%	0.00%	0.01%	0.03%	0.60%	0.03%	0.02%	0.01%	0.00%	0.01%	0.00%	0.01%	0.04%	0.02%	0.04%	0.01%	0.02%	0.01%	0.00%	0.00%	0.01%	0.01%	0.01%	0.00%	0.09%	0.01%
Megasphaera	0.04%	0.01%	0.02%	0.00%	0.01%	0.03%	0.29%	0.15%	0.04%	0.00%	0.01%	0.01%	0.02%	0.02%	0.18%	0.10%	0.12%	0.06%	0.01%	0.02%	0.02%	0.01%	0.01%	0.06%	0.22%	0.06%	0.01%	0.02%	0.04%	0.01%	0.00%	0.02%	0.09%	0.16%	0.09%	0.02%
Meiothermus	0.00%	0.00%	0.00%	0.00%	0.00%	0.00%	0.12%	0.38%	0.00%	0.85%	0.15%	0.17%	0.00%	0.00%	0.01%	0.01%	0.01%	0.00%	0.00%	0.00%	0.00%	0.00%	0.00%	0.00%	0.02%	0.00%	0.00%	0.00%	0.01%	0.00%	0.00%	0.00%	0.00%	0.01%	0.20%	0.00%
Methylobacillus	0.13%	0.14%	0.21%	0.17%	0.15%	0.06%	0.04%	0.10%	0.30%	0.22%	0.17%	0.09%	0.14%	0.15%	0.00%	0.02%	0.10%	0.15%	0.17%	0.17%	0.16%	0.09%	0.23%	0.07%	0.04%	0.03%	0.10%	0.22%	0.24%	0.09%	0.16%	0.23%	0.15%	0.19%	0.15%	0.09%
Methylobacterium_Methylorubrum	0.13%	0.08%	0.04%	0.04%	0.12%	0.04%	0.46%	0.17%	0.10%	0.06%	0.13%	0.02%	0.08%	0.06%	0.03%	0.04%	0.03%	0.19%	0.53%	0.19%	0.19%	0.01%	0.05%	0.12%	0.17%	0.08%	0.06%	0.09%	0.02%	0.07%	0.02%	0.04%	0.08%	0.45%	0.09%	0.13%
Methylocella	0.02%	0.03%	0.02%	0.01%	0.03%	0.02%	0.19%	0.07%	0.04%	0.04%	0.03%	0.00%	0.03%	0.02%	0.02%	0.07%	0.10%	0.03%	0.03%	0.02%	0.02%	0.01%	0.02%	0.02%	0.06%	0.02%	0.02%	0.04%	0.02%	0.01%	0.04%	0.01%	0.02%	0.11%	0.17%	0.02%
Methylocystis	0.02%	0.03%	0.00%	0.02%	0.02%	0.00%	0.04%	0.05%	0.01%	0.01%	0.05%	0.01%	0.03%	0.02%	0.01%	0.03%	0.04%	0.03%	0.01%	0.01%	0.01%	0.01%	0.03%	0.02%	0.08%	0.00%	0.00%	0.01%	0.02%	0.01%	0.01%	0.02%	0.02%	0.04%	0.03%	0.01%
Methylomagnum	0.58%	0.53%	0.61%	0.32%	0.41%	0.16%	0.16%	0.29%	0.71%	0.57%	0.60%	0.33%	0.43%	0.45%	0.02%	0.14%	0.29%	0.54%	0.43%	0.53%	0.60%	0.29%	0.65%	0.27%	0.10%	0.08%	0.27%	0.50%	0.66%	0.26%	0.36%	0.54%	0.47%	0.43%	0.28%	0.27%
Methylomicrobium	0.13%	0.13%	0.15%	0.09%	0.09%	0.03%	0.03%	0.05%	0.17%	0.15%	0.12%	0.07%	0.12%	0.11%	0.01%	0.03%	0.02%	0.09%	0.12%	0.15%	0.13%	0.06%	0.23%	0.06%	0.02%	0.02%	0.07%	0.12%	0.11%	0.06%	0.07%	0.13%	0.10%	0.10%	0.04%	0.06%
Methylomonas	6.83%	6.08%	7.42%	3.78%	4.45%	2.02%	1.57%	3.04%	6.75%	6.35%	6.50%	3.28%	5.26%	5.07%	0.20%	0.81%	2.34%	5.47%	5.11%	5.15%	5.78%	2.85%	7.39%	3.27%	1.18%	1.11%	2.96%	5.56%	6.56%	2.71%	4.02%	6.32%	4.59%	4.50%	3.74%	3.43%
Methyloparacoccus	0.07%	0.07%	0.13%	0.04%	0.04%	0.02%	0.00%	0.02%	0.09%	0.09%	0.09%	0.04%	0.05%	0.10%	0.00%	0.01%	0.04%	0.04%	0.05%	0.03%	0.06%	0.03%	0.08%	0.04%	0.02%	0.01%	0.03%	0.07%	0.06%	0.03%	0.04%	0.05%	0.06%	0.07%	0.04%	0.02%
Methylophilus	0.10%	0.11%	0.10%	0.06%	0.10%	0.04%	0.05%	0.08%	0.13%	0.13%	0.11%	0.04%	0.08%	0.07%	0.01%	0.02%	0.05%	0.09%	0.06%	0.11%	0.09%	0.04%	0.14%	0.05%	0.05%	0.03%	0.05%	0.12%	0.12%	0.04%	0.10%	0.12%	0.07%	0.10%	0.08%	0.07%
Methylosarcina	0.02%	0.02%	0.00%	0.01%	0.01%	0.01%	0.00%	0.00%	0.03%	0.01%	0.02%	0.01%	0.03%	0.02%	0.00%	0.00%	0.03%	0.01%	0.01%	0.02%	0.01%	0.01%	0.02%	0.00%	0.00%	0.00%	0.01%	0.01%	0.02%	0.01%	0.01%	0.01%	0.00%	0.01%	0.03%	0.00%
Methylotenera	8.96%	8.19%	8.53%	5.01%	5.82%	2.76%	2.30%	4.08%	9.17%	8.56%	8.67%	4.44%	7.04%	7.01%	0.37%	1.14%	3.85%	8.02%	6.95%	7.06%	7.51%	3.68%	10.06%	4.37%	1.39%	1.28%	3.97%	7.17%	8.78%	3.60%	5.55%	8.55%	6.12%	5.78%	5.08%	4.89%
Methyloversatilis	0.08%	0.05%	0.07%	0.07%	0.06%	0.03%	0.04%	0.03%	0.07%	0.07%	0.07%	0.04%	0.08%	0.06%	0.01%	0.02%	0.04%	0.07%	0.05%	0.07%	0.03%	0.05%	0.13%	0.04%	0.02%	0.01%	0.02%	0.05%	0.08%	0.02%	0.05%	0.07%	0.06%	0.05%	0.05%	0.06%
Methylovulum	0.69%	0.61%	0.61%	0.41%	0.50%	0.22%	0.18%	0.26%	0.83%	0.71%	0.71%	0.31%	0.45%	0.51%	0.01%	0.10%	0.20%	0.58%	0.53%	0.47%	0.49%	0.26%	0.91%	0.35%	0.09%	0.08%	0.30%	0.63%	0.70%	0.30%	0.35%	0.54%	0.40%	0.48%	0.29%	0.34%
Microbacterium	0.04%	0.11%	0.01%	0.08%	0.15%	0.09%	0.06%	0.04%	0.01%	0.23%	0.04%	0.01%	0.02%	0.01%	0.02%	0.05%	0.13%	0.02%	0.01%	0.02%	0.12%	0.08%	0.02%	0.13%	0.45%	0.15%	0.16%	0.13%	0.04%	0.21%	0.01%	0.02%	0.14%	0.03%	0.03%	0.16%
Minicystis	0.63%	0.63%	0.59%	0.31%	0.42%	0.16%	0.09%	0.25%	0.57%	0.51%	0.49%	0.32%	0.48%	0.37%	0.02%	0.04%	0.15%	0.62%	0.41%	0.47%	0.52%	0.28%	0.72%	0.25%	0.09%	0.06%	0.34%	0.51%	0.52%	0.22%	0.36%	0.55%	0.35%	0.37%	0.28%	0.29%
Modestobacter	0.00%	0.00%	0.00%	0.00%	0.00%	0.00%	0.00%	0.00%	0.00%	0.00%	0.00%	0.00%	0.00%	0.00%	0.01%	0.00%	0.00%	0.03%	0.01%	0.00%	0.00%	0.00%	0.00%	0.00%	0.00%	0.00%	0.00%	0.01%	0.00%	0.00%	0.00%	0.00%	0.00%	0.00%	0.00%	0.00%
Monoglobus	0.02%	0.00%	0.01%	0.02%	0.00%	0.02%	0.20%	0.07%	0.03%	0.01%	0.01%	0.01%	0.01%	0.01%	0.03%	0.11%	0.11%	0.01%	0.00%	0.01%	0.03%	0.01%	0.00%	0.02%	0.10%	0.02%	0.02%	0.01%	0.00%	0.00%	0.01%	0.03%	0.04%	0.04%	0.14%	0.01%
Morganella	0.01%	0.03%	0.02%	0.03%	0.02%	0.02%	0.08%	0.05%	0.02%	0.02%	0.01%	0.01%	0.02%	0.02%	0.03%	0.00%	0.00%	0.00%	0.00%	0.00%	0.00%	0.00%	0.00%	0.00%	0.01%	0.01%	0.00%	0.00%	0.00%	0.00%	0.00%	0.02%	0.01%	0.04%	0.03%	0.03%
Mucispirillum	0.03%	0.01%	0.03%	0.01%	0.01%	0.02%	0.07%	0.07%	0.04%	0.01%	0.03%	0.01%	0.02%	0.00%	0.27%	0.01%	0.02%	0.02%	0.01%	0.01%	0.02%	0.01%	0.01%	0.03%	0.03%	0.01%	0.01%	0.00%	0.00%	0.01%	0.01%	0.00%	0.02%	0.02%	0.02%	0.02%
Muribaculum	0.00%	0.00%	0.00%	0.00%	0.00%	0.02%	0.00%	0.04%	0.00%	0.00%	0.01%	0.01%	0.00%	0.00%	0.00%	0.00%	0.02%	0.01%	0.00%	0.00%	0.01%	0.00%	0.00%	0.01%	0.01%	0.01%	0.01%	0.00%	0.02%	0.00%	0.00%	0.01%	0.00%	0.01%	0.03%	0.00%
Mycobacterium	0.03%	0.06%	0.08%	0.06%	0.06%	0.03%	0.31%	0.17%	0.09%	0.22%	0.12%	0.02%	0.12%	0.02%	0.10%	0.26%	0.14%	0.12%	0.16%	0.08%	0.03%	0.04%	0.06%	0.05%	0.10%	0.03%	0.02%	0.08%	0.06%	0.03%	0.09%	0.13%	0.03%	0.12%	0.12%	0.04%
Mycoplasma	0.10%	0.08%	0.04%	0.06%	0.04%	0.02%	0.04%	0.03%	0.08%	0.06%	0.07%	0.06%	0.07%	0.05%	0.02%	0.01%	0.01%	0.06%	0.09%	0.03%	0.09%	0.04%	0.08%	0.01%	0.01%	0.01%	0.03%	0.06%	0.07%	0.06%	0.08%	0.04%	0.05%	0.06%	0.02%	0.04%
NK4A214_group	0.02%	0.00%	0.00%	0.01%	0.01%	0.00%	0.06%	0.03%	0.01%	0.01%	0.00%	0.01%	0.01%	0.00%	0.00%	0.04%	0.03%	0.03%	0.01%	0.00%	0.01%	0.00%	0.01%	0.01%	0.01%	0.00%	0.00%	0.00%	0.00%	0.00%	0.00%	0.00%	0.01%	0.01%	0.02%	0.00%
NS4_marine_group	0.00%	0.00%	0.02%	0.00%	0.00%	0.00%	0.21%	0.03%	0.01%	0.00%	0.00%	0.00%	0.00%	0.00%	0.01%	0.05%	0.11%	0.02%	0.00%	0.01%	0.00%	0.00%	0.00%	0.02%	0.09%	0.02%	0.00%	0.01%	0.02%	0.00%	0.00%	0.01%	0.04%	0.08%	0.10%	0.00%
Nakamurella	0.00%	0.00%	0.00%	0.00%	0.00%	0.01%	0.05%	0.02%	0.00%	0.00%	0.00%	0.00%	0.00%	0.00%	0.00%	0.04%	0.03%	0.00%	0.00%	0.00%	0.00%	0.00%	0.00%	0.04%	0.03%	0.02%	0.00%	0.00%	0.00%	0.00%	0.00%	0.01%	0.01%	0.01%	0.03%	0.00%
Nannocystis	0.01%	0.01%	0.02%	0.01%	0.02%	0.00%	0.01%	0.00%	0.02%	0.01%	0.02%	0.01%	0.01%	0.03%	0.00%	0.00%	0.00%	0.04%	0.01%	0.00%	0.02%	0.01%	0.01%	0.01%	0.01%	0.00%	0.03%	0.00%	0.03%	0.00%	0.01%	0.02%	0.01%	0.01%	0.03%	0.01%
Neochlamydia	0.07%	0.06%	0.04%	0.03%	0.04%	0.01%	0.02%	0.03%	0.06%	0.06%	0.05%	0.04%	0.09%	0.06%	0.00%	0.02%	0.02%	0.06%	0.05%	0.06%	0.04%	0.04%	0.09%	0.02%	0.01%	0.00%	0.05%	0.09%	0.08%	0.04%	0.04%	0.09%	0.02%	0.07%	0.02%	0.03%
Nevskia	0.00%	0.00%	0.01%	0.01%	0.00%	0.00%	0.01%	0.02%	0.02%	0.02%	0.01%	0.01%	0.00%	0.00%	0.00%	0.01%	0.00%	0.01%	0.00%	0.01%	0.00%	0.00%	0.01%	0.00%	0.01%	0.00%	0.01%	0.00%	0.00%	0.01%	0.00%	0.01%	0.00%	0.01%	0.02%	0.00%
Nitrosomonas	0.04%	0.04%	0.01%	0.02%	0.02%	0.02%	0.00%	0.00%	0.04%	0.05%	0.02%	0.02%	0.02%	0.04%	0.00%	0.00%	0.03%	0.02%	0.03%	0.03%	0.01%	0.02%	0.05%	0.02%	0.01%	0.01%	0.03%	0.04%	0.03%	0.02%	0.01%	0.04%	0.03%	0.05%	0.02%	0.03%
Nitrospira	0.48%	0.42%	0.54%	0.28%	0.32%	0.14%	0.36%	0.37%	0.55%	0.56%	0.50%	0.34%	0.33%	0.40%	0.71%	0.14%	0.20%	0.43%	0.41%	0.44%	0.51%	0.27%	0.54%	0.37%	0.16%	0.17%	0.28%	0.50%	0.65%	0.25%	0.42%	0.44%	0.31%	0.54%	0.38%	0.31%
Nocardia	0.00%	0.00%	0.00%	0.00%	0.00%	0.01%	0.07%	0.02%	0.04%	0.02%	0.01%	0.00%	0.00%	0.04%	0.01%	0.03%	0.04%	0.01%	0.01%	0.01%	0.02%	0.01%	0.00%	0.01%	0.01%	0.02%	0.01%	0.00%	0.00%	0.01%	0.01%	0.02%	0.00%	0.04%	0.03%	0.01%
Nocardioides	0.04%	0.02%	0.02%	0.04%	0.02%	0.01%	0.10%	0.04%	0.05%	0.03%	0.05%	0.01%	0.02%	0.02%	0.05%	0.04%	0.07%	0.02%	0.04%	0.02%	0.04%	0.02%	0.04%	0.02%	0.04%	0.01%	0.02%	0.03%	0.01%	0.02%	0.01%	0.03%	0.04%	0.05%	0.10%	0.02%
Novosphingobium	0.02%	0.01%	0.00%	0.00%	0.01%	0.01%	0.06%	0.02%	0.02%	0.02%	0.00%	0.00%	0.01%	0.01%	0.03%	0.02%	0.02%	0.01%	0.01%	0.02%	0.00%	0.00%	0.00%	0.01%	0.06%	0.02%	0.00%	0.01%	0.00%	0.00%	0.00%	0.01%	0.01%	0.03%	0.03%	0.01%
OLB13	0.01%	0.02%	0.01%	0.02%	0.00%	0.00%	0.00%	0.04%	0.00%	0.01%	0.01%	0.00%	0.00%	0.00%	0.01%	0.01%	0.00%	0.03%	0.02%	0.00%	0.00%	0.00%	0.00%	0.00%	0.00%	0.00%	0.00%	0.00%	0.01%	0.00%	0.00%	0.01%	0.00%	0.03%	0.04%	0.00%
OM27_clade	0.44%	0.41%	0.46%	0.21%	0.21%	0.14%	0.08%	0.27%	0.42%	0.38%	0.40%	0.20%	0.32%	0.29%	0.01%	0.04%	0.16%	0.33%	0.37%	0.27%	0.43%	0.19%	0.38%	0.24%	0.05%	0.07%	0.11%	0.43%	0.48%	0.17%	0.36%	0.34%	0.25%	0.23%	0.21%	0.20%
OM60_NOR5__clade	0.00%	0.01%	0.01%	0.00%	0.00%	0.02%	0.15%	0.08%	0.03%	0.01%	0.01%	0.00%	0.01%	0.00%	0.01%	0.14%	0.16%	0.05%	0.01%	0.00%	0.00%	0.00%	0.01%	0.01%	0.13%	0.04%	0.00%	0.00%	0.01%	0.00%	0.01%	0.02%	0.03%	0.07%	0.19%	0.00%
Occallatibacter	0.01%	0.01%	0.00%	0.01%	0.02%	0.02%	0.15%	0.07%	0.02%	0.01%	0.02%	0.02%	0.03%	0.02%	0.14%	0.06%	0.08%	0.07%	0.03%	0.02%	0.01%	0.01%	0.02%	0.06%	0.08%	0.02%	0.01%	0.02%	0.01%	0.00%	0.02%	0.02%	0.05%	0.05%	0.15%	0.02%
Oceanobacillus	0.00%	0.00%	0.01%	0.01%	0.00%	0.01%	0.07%	0.06%	0.02%	0.02%	0.02%	0.00%	0.02%	0.02%	0.07%	0.02%	0.03%	0.02%	0.03%	0.03%	0.03%	0.02%	0.00%	0.02%	0.02%	0.01%	0.01%	0.01%	0.01%	0.01%	0.00%	0.01%	0.01%	0.01%	0.01%	0.01%
Ochrobactrum	0.00%	0.03%	0.02%	0.06%	0.06%	0.04%	0.04%	0.01%	0.01%	0.01%	0.01%	0.01%	0.00%	0.00%	0.20%	0.03%	0.06%	0.02%	0.01%	0.01%	0.02%	0.00%	0.01%	0.07%	0.14%	0.18%	0.13%	0.03%	0.02%	0.04%	0.00%	0.00%	0.04%	0.02%	0.02%	0.16%
Odoribacter	0.04%	0.07%	0.05%	0.04%	0.03%	0.00%	0.04%	0.08%	0.04%	0.05%	0.03%	0.04%	0.04%	0.04%	0.08%	0.01%	0.04%	0.07%	0.05%	0.04%	0.05%	0.01%	0.04%	0.03%	0.01%	0.03%	0.03%	0.04%	0.03%	0.02%	0.05%	0.04%	0.05%	0.04%	0.06%	0.02%
Olsenella	0.00%	0.00%	0.00%	0.00%	0.00%	0.00%	0.04%	0.05%	0.00%	0.00%	0.00%	0.00%	0.00%	0.00%	0.00%	0.06%	0.00%	0.00%	0.01%	0.00%	0.00%	0.00%	0.02%	0.00%	0.05%	0.01%	0.00%	0.00%	0.01%	0.00%	0.01%	0.00%	0.00%	0.07%	0.04%	0.00%
Oscillibacter	0.02%	0.01%	0.02%	0.01%	0.01%	0.01%	0.11%	0.05%	0.01%	0.00%	0.01%	0.00%	0.00%	0.01%	0.52%	0.05%	0.06%	0.00%	0.01%	0.01%	0.01%	0.00%	0.00%	0.06%	0.02%	0.03%	0.01%	0.02%	0.00%	0.00%	0.02%	0.00%	0.02%	0.01%	0.05%	0.01%
P3OB_42	0.49%	0.47%	0.48%	0.34%	0.35%	0.12%	0.14%	0.21%	0.47%	0.43%	0.35%	0.25%	0.40%	0.31%	0.03%	0.05%	0.21%	0.48%	0.41%	0.38%	0.40%	0.19%	0.49%	0.28%	0.05%	0.08%	0.21%	0.45%	0.51%	0.17%	0.35%	0.47%	0.26%	0.33%	0.26%	0.24%
Paeniglutamicibacter	2.28%	2.08%	0.91%	3.26%	6.40%	8.93%	3.13%	1.40%	1.35%	2.29%	2.02%	1.12%	1.16%	0.78%	0.30%	1.50%	2.04%	2.10%	1.86%	2.04%	3.14%	1.89%	1.31%	3.32%	2.11%	8.02%	6.27%	6.66%	1.26%	5.56%	0.99%	1.34%	1.54%	1.47%	1.76%	7.88%
Pajaroellobacter	0.01%	0.08%	0.11%	0.05%	0.02%	0.02%	0.00%	0.03%	0.12%	0.04%	0.04%	0.03%	0.05%	0.05%	0.09%	0.02%	0.01%	0.08%	0.05%	0.04%	0.08%	0.02%	0.11%	0.03%	0.01%	0.02%	0.03%	0.03%	0.09%	0.03%	0.03%	0.05%	0.07%	0.03%	0.06%	0.04%
Paludibacter	0.01%	0.02%	0.02%	0.00%	0.02%	0.01%	0.00%	0.00%	0.02%	0.01%	0.02%	0.01%	0.02%	0.00%	0.00%	0.00%	0.00%	0.04%	0.02%	0.01%	0.02%	0.01%	0.01%	0.01%	0.00%	0.00%	0.01%	0.03%	0.03%	0.01%	0.01%	0.01%	0.01%	0.01%	0.01%	0.01%
Pantoea	0.06%	0.23%	0.28%	0.33%	0.24%	0.34%	0.39%	0.33%	0.12%	0.11%	0.09%	0.08%	0.08%	0.10%	0.27%	0.10%	0.25%	0.07%	0.06%	0.05%	0.08%	0.06%	0.08%	0.08%	0.23%	0.12%	0.10%	0.07%	0.08%	0.09%	0.07%	0.05%	0.09%	0.33%	0.69%	0.37%
Parabacteroides	0.16%	0.09%	0.12%	0.08%	0.09%	0.21%	0.50%	0.28%	0.21%	0.12%	0.07%	0.07%	0.08%	0.11%	0.62%	0.19%	0.28%	0.14%	0.08%	0.08%	0.09%	0.09%	0.11%	0.16%	0.43%	0.14%	0.09%	0.09%	0.09%	0.06%	0.07%	0.15%	0.20%	0.30%	0.33%	0.10%
Paracoccus	0.13%	0.14%	0.14%	0.09%	0.12%	0.08%	0.09%	0.08%	0.08%	0.16%	0.12%	0.06%	0.12%	0.11%	0.03%	0.04%	0.08%	0.14%	0.12%	0.10%	0.11%	0.05%	0.18%	0.07%	0.08%	0.07%	0.09%	0.19%	0.18%	0.10%	0.14%	0.18%	0.13%	0.09%	0.04%	0.15%
Parasutterella	0.03%	0.05%	0.09%	0.08%	0.09%	0.10%	0.23%	0.21%	0.10%	0.10%	0.09%	0.01%	0.07%	0.07%	0.52%	0.04%	0.03%	0.02%	0.01%	0.01%	0.01%	0.01%	0.02%	0.03%	0.07%	0.01%	0.02%	0.01%	0.03%	0.00%	0.02%	0.02%	0.05%	0.10%	0.22%	0.13%
Pediococcus	0.01%	0.02%	0.03%	0.03%	0.03%	0.03%	0.40%	0.26%	0.16%	0.14%	0.10%	0.02%	0.09%	0.10%	0.59%	0.04%	0.06%	0.04%	0.05%	0.04%	0.03%	0.05%	0.02%	0.05%	0.07%	0.05%	0.05%	0.03%	0.03%	0.03%	0.02%	0.02%	0.02%	0.04%	0.04%	0.03%
Pedobacter	0.02%	0.02%	0.01%	0.06%	0.07%	0.15%	0.06%	0.01%	0.04%	0.02%	0.04%	0.00%	0.00%	0.00%	0.00%	0.04%	0.07%	0.01%	0.00%	0.01%	0.08%	0.30%	0.01%	0.02%	0.15%	0.23%	0.08%	0.01%	0.01%	2.54%	0.01%	0.01%	0.04%	0.02%	0.07%	0.04%
Petrimonas	0.00%	0.00%	0.00%	0.01%	0.00%	0.00%	0.02%	0.02%	0.00%	0.00%	0.00%	0.00%	0.00%	0.00%	0.01%	0.00%	0.00%	0.00%	0.01%	0.01%	0.00%	0.00%	0.00%	0.01%	0.00%	0.00%	0.00%	0.00%	0.00%	0.00%	0.00%	0.00%	0.00%	0.01%	0.00%	0.00%
Phascolarctobacterium	0.01%	0.00%	0.01%	0.01%	0.00%	0.01%	0.09%	0.08%	0.03%	0.01%	0.01%	0.00%	0.00%	0.01%	0.42%	0.06%	0.07%	0.01%	0.01%	0.00%	0.00%	0.01%	0.05%	0.02%	0.11%	0.02%	0.01%	0.00%	0.01%	0.01%	0.00%	0.00%	0.04%	0.03%	0.06%	0.00%
Phenylobacterium	0.04%	0.02%	0.02%	0.00%	0.01%	0.02%	0.15%	0.11%	0.02%	0.02%	0.01%	0.01%	0.01%	0.01%	0.22%	0.03%	0.03%	0.02%	0.01%	0.01%	0.06%	0.01%	0.03%	0.03%	0.04%	0.02%	0.02%	0.01%	0.02%	0.02%	0.00%	0.01%	0.02%	0.01%	0.11%	0.02%
Phreatobacter	0.05%	0.05%	0.07%	0.03%	0.04%	0.04%	0.02%	0.05%	0.07%	0.12%	0.08%	0.02%	0.03%	0.07%	0.00%	0.01%	0.05%	0.08%	0.04%	0.06%	0.08%	0.02%	0.06%	0.03%	0.02%	0.01%	0.03%	0.10%	0.07%	0.03%	0.06%	0.07%	0.08%	0.06%	0.10%	0.04%
Piscinibacter	0.06%	0.04%	0.08%	0.05%	0.04%	0.01%	0.01%	0.03%	0.05%	0.04%	0.06%	0.04%	0.04%	0.05%	0.03%	0.02%	0.05%	0.06%	0.05%	0.06%	0.05%	0.04%	0.09%	0.01%	0.01%	0.01%	0.04%	0.03%	0.04%	0.01%	0.04%	0.06%	0.03%	0.03%	0.04%	0.02%
Planococcus	0.00%	0.00%	0.00%	0.00%	0.00%	0.00%	0.00%	0.00%	0.00%	0.00%	0.00%	0.00%	0.00%	0.00%	0.00%	0.00%	0.00%	0.00%	0.00%	0.00%	0.00%	0.00%	0.00%	0.00%	0.01%	0.00%	0.00%	0.00%	0.00%	0.00%	0.00%	0.00%	0.00%	0.00%	0.00%	0.00%
Planomicrobium	0.00%	0.00%	0.00%	0.00%	0.00%	0.00%	0.00%	0.00%	0.00%	0.00%	0.00%	0.00%	0.00%	0.00%	0.00%	0.00%	0.00%	0.00%	0.00%	0.00%	0.00%	0.00%	0.00%	0.00%	0.00%	0.00%	0.00%	0.00%	0.00%	0.00%	0.00%	0.00%	0.00%	0.00%	0.00%	0.00%
Plesiomonas	0.01%	0.00%	0.01%	0.00%	0.02%	0.02%	0.09%	0.04%	0.02%	0.02%	0.01%	0.00%	0.01%	0.01%	0.02%	0.06%	0.02%	0.01%	0.01%	0.01%	0.01%	0.00%	0.01%	0.04%	0.06%	0.01%	0.00%	0.00%	0.01%	0.01%	0.01%	0.00%	0.00%	0.06%	0.12%	0.01%
Prevotella	0.01%	0.00%	0.00%	0.00%	0.00%	0.00%	0.09%	0.04%	0.00%	0.00%	0.00%	0.00%	0.00%	0.00%	0.00%	0.06%	0.03%	0.02%	0.00%	0.00%	0.00%	0.01%	0.00%	0.05%	0.05%	0.02%	0.01%	0.00%	0.01%	0.00%	0.00%	0.00%	0.01%	0.04%	0.08%	0.00%
Prevotella_9	0.05%	0.08%	0.03%	0.02%	0.04%	0.15%	1.22%	0.60%	0.19%	0.12%	0.05%	0.03%	0.07%	0.04%	0.30%	0.65%	0.42%	0.19%	0.06%	0.09%	0.06%	0.05%	0.12%	0.23%	0.82%	0.24%	0.07%	0.06%	0.05%	0.05%	0.05%	0.06%	0.14%	0.40%	0.79%	0.09%
Prevotellaceae_UCG_001	0.08%	0.06%	0.05%	0.03%	0.03%	0.09%	0.17%	0.15%	0.07%	0.06%	0.03%	0.02%	0.03%	0.05%	0.12%	0.07%	0.20%	0.11%	0.01%	0.04%	0.06%	0.03%	0.05%	0.10%	0.11%	0.02%	0.03%	0.09%	0.06%	0.04%	0.07%	0.03%	0.09%	0.13%	0.16%	0.04%
Prosthecobacter	0.04%	0.01%	0.02%	0.01%	0.01%	0.00%	0.00%	0.01%	0.03%	0.05%	0.04%	0.02%	0.02%	0.03%	0.00%	0.01%	0.01%	0.04%	0.04%	0.03%	0.03%	0.02%	0.03%	0.03%	0.00%	0.01%	0.02%	0.04%	0.01%	0.02%	0.02%	0.03%	0.02%	0.01%	0.04%	0.01%
Prosthecomicrobium	0.08%	0.13%	0.09%	0.06%	0.08%	0.02%	0.03%	0.01%	0.10%	0.10%	0.08%	0.03%	0.09%	0.10%	0.00%	0.00%	0.04%	0.10%	0.09%	0.09%	0.07%	0.02%	0.10%	0.04%	0.02%	0.03%	0.05%	0.11%	0.15%	0.05%	0.07%	0.10%	0.09%	0.08%	0.05%	0.04%
Proteus	0.06%	0.16%	0.18%	0.18%	0.17%	0.19%	0.01%	0.02%	0.01%	0.00%	0.00%	0.08%	0.00%	0.00%	0.00%	0.03%	0.00%	0.00%	0.00%	0.01%	0.00%	0.00%	0.07%	0.00%	0.04%	0.00%	0.00%	0.00%	0.00%	0.00%	0.05%	0.04%	0.05%	0.27%	0.38%	0.34%
Pseudactinotalea	0.00%	0.00%	0.00%	0.00%	0.00%	0.03%	0.16%	0.17%	0.04%	0.00%	0.01%	0.00%	0.00%	0.00%	0.00%	0.08%	0.08%	0.04%	0.00%	0.00%	0.00%	0.00%	0.00%	0.08%	0.14%	0.06%	0.01%	0.00%	0.00%	0.00%	0.00%	0.00%	0.08%	0.10%	0.25%	0.01%
Pseudochrobactrum	0.01%	0.01%	0.00%	0.00%	0.00%	0.01%	0.05%	0.04%	0.01%	0.00%	0.00%	0.00%	0.00%	0.01%	0.01%	0.03%	0.02%	0.00%	0.00%	0.00%	0.00%	0.00%	0.00%	0.01%	0.05%	0.04%	0.00%	0.00%	0.00%	0.06%	0.00%	0.00%	0.02%	0.01%	0.06%	0.01%
Pseudolabrys	0.00%	0.03%	0.00%	0.02%	0.02%	0.02%	0.08%	0.08%	0.02%	0.01%	0.01%	0.01%	0.00%	0.01%	0.28%	0.08%	0.10%	0.03%	0.00%	0.00%	0.00%	0.00%	0.00%	0.02%	0.04%	0.02%	0.01%	0.00%	0.01%	0.00%	0.01%	0.02%	0.01%	0.05%	0.12%	0.01%
Pseudomonas	6.46%	0.31%	3.16%	0.54%	0.46%	7.12%	1.29%	0.63%	1.33%	0.45%	0.91%	0.34%	0.80%	0.25%	0.66%	0.38%	0.33%	0.31%	0.26%	0.24%	0.29%	1.02%	0.62%	0.29%	0.35%	1.44%	1.49%	0.36%	8.88%	0.49%	4.74%	1.83%	2.00%	0.37%	0.64%	1.97%
Pseudoxanthomonas	0.05%	0.01%	0.02%	0.00%	0.01%	0.02%	0.03%	0.00%	0.08%	0.03%	0.03%	0.02%	0.02%	0.03%	0.01%	0.00%	0.01%	0.05%	0.04%	0.01%	0.02%	0.00%	0.02%	0.02%	0.00%	0.02%	0.01%	0.03%	0.02%	0.02%	0.01%	0.02%	0.02%	0.01%	0.04%	0.03%
Psychrobacter	0.62%	2.78%	0.28%	3.24%	4.11%	6.76%	0.65%	0.47%	0.33%	2.63%	0.43%	0.21%	0.13%	0.09%	0.08%	0.33%	0.49%	0.50%	0.43%	0.35%	3.32%	1.43%	0.29%	15.24%	17.48%	14.71%	7.34%	3.27%	1.36%	1.92%	0.15%	0.35%	8.66%	0.38%	0.84%	7.63%
Puia	0.01%	0.02%	0.03%	0.02%	0.02%	0.01%	0.11%	0.05%	0.04%	0.01%	0.00%	0.01%	0.02%	0.01%	0.07%	0.04%	0.05%	0.04%	0.03%	0.01%	0.01%	0.01%	0.02%	0.02%	0.06%	0.01%	0.00%	0.05%	0.00%	0.01%	0.00%	0.02%	0.02%	0.04%	0.14%	0.00%
Quatrionicoccus	0.00%	0.01%	0.01%	0.00%	0.01%	0.00%	0.03%	0.00%	0.02%	0.01%	0.01%	0.01%	0.00%	0.00%	0.00%	0.00%	0.00%	0.01%	0.01%	0.00%	0.01%	0.00%	0.01%	0.00%	0.00%	0.00%	0.01%	0.00%	0.02%	0.00%	0.01%	0.01%	0.01%	0.01%	0.01%	0.01%
RB41	0.01%	0.02%	0.04%	0.00%	0.01%	0.03%	0.18%	0.17%	0.06%	0.04%	0.01%	0.00%	0.02%	0.03%	0.36%	0.07%	0.07%	0.03%	0.01%	0.01%	0.00%	0.00%	0.00%	0.05%	0.10%	0.02%	0.01%	0.02%	0.01%	0.02%	0.01%	0.02%	0.03%	0.08%	0.04%	0.01%
RBG_16_49_21	0.03%	0.01%	0.03%	0.02%	0.01%	0.00%	0.00%	0.02%	0.03%	0.04%	0.02%	0.02%	0.01%	0.03%	0.00%	0.01%	0.00%	0.04%	0.01%	0.01%	0.04%	0.02%	0.03%	0.02%	0.00%	0.00%	0.02%	0.03%	0.01%	0.02%	0.02%	0.02%	0.01%	0.01%	0.01%	0.03%
RBG_16_58_14	0.03%	0.01%	0.03%	0.01%	0.01%	0.01%	0.00%	0.01%	0.00%	0.00%	0.01%	0.00%	0.02%	0.01%	0.00%	0.00%	0.00%	0.01%	0.00%	0.01%	0.00%	0.00%	0.00%	0.01%	0.00%	0.01%	0.00%	0.01%	0.00%	0.01%	0.02%	0.03%	0.02%	0.00%	0.00%	0.00%
Ralstonia	0.01%	0.01%	0.00%	0.00%	0.01%	0.00%	0.01%	0.02%	0.01%	0.00%	0.00%	0.01%	0.00%	0.01%	0.01%	0.01%	0.02%	0.00%	0.00%	0.01%	0.00%	0.00%	0.01%	0.02%	0.02%	0.00%	0.00%	0.00%	0.00%	0.00%	0.01%	0.01%	0.01%	0.02%	0.05%	0.00%
Reyranella	0.03%	0.02%	0.03%	0.02%	0.03%	0.02%	0.12%	0.07%	0.02%	0.02%	0.02%	0.00%	0.01%	0.00%	0.53%	0.04%	0.03%	0.04%	0.00%	0.02%	0.01%	0.01%	0.01%	0.03%	0.06%	0.02%	0.01%	0.00%	0.00%	0.00%	0.00%	0.01%	0.04%	0.07%	0.11%	0.03%
Rhizobacter	0.08%	0.04%	0.07%	0.03%	0.05%	0.01%	0.06%	0.09%	0.07%	0.08%	0.07%	0.03%	0.05%	0.05%	0.13%	0.02%	0.06%	0.04%	0.05%	0.05%	0.06%	0.02%	0.08%	0.03%	0.02%	0.01%	0.03%	0.06%	0.05%	0.03%	0.06%	0.05%	0.04%	0.07%	0.06%	0.05%
Rhodanobacter	0.02%	0.03%	0.03%	0.02%	0.04%	0.03%	0.13%	0.09%	0.02%	0.01%	0.02%	0.00%	0.00%	0.01%	0.09%	0.07%	0.05%	0.02%	0.01%	0.00%	0.00%	0.00%	0.00%	0.02%	0.11%	0.02%	0.02%	0.01%	0.00%	0.00%	0.00%	0.01%	0.01%	0.06%	0.07%	0.04%
Rhodobacter	0.52%	0.51%	0.52%	0.30%	0.39%	0.18%	0.26%	0.28%	0.53%	0.48%	0.43%	0.27%	0.37%	0.40%	0.03%	0.12%	0.25%	0.51%	0.42%	0.48%	0.53%	0.25%	0.61%	0.34%	0.21%	0.10%	0.20%	0.42%	0.55%	0.27%	0.31%	0.54%	0.29%	0.44%	0.40%	0.30%
Rhodococcus	0.13%	2.57%	0.12%	0.57%	1.99%	0.93%	0.30%	0.30%	0.16%	3.55%	0.30%	0.09%	0.16%	0.09%	0.02%	0.21%	3.27%	0.10%	0.14%	0.05%	0.09%	0.11%	0.12%	1.83%	1.49%	0.71%	2.14%	2.21%	0.44%	1.55%	0.09%	0.80%	3.00%	0.21%	0.32%	2.29%
Rhodoferax	0.04%	0.01%	0.02%	0.01%	0.01%	0.01%	0.03%	0.01%	0.02%	0.04%	0.01%	0.01%	0.02%	0.02%	0.00%	0.00%	0.01%	0.01%	0.03%	0.03%	0.01%	0.02%	0.03%	0.00%	0.01%	0.00%	0.01%	0.02%	0.01%	0.02%	0.02%	0.01%	0.01%	0.01%	0.02%	0.01%
Rickettsia	4.17%	0.39%	9.93%	13.31%	0.40%	1.50%	8.51%	5.86%	4.52%	0.87%	13.67%	28.67%	27.07%	22.61%	0.16%	44.13%	26.14%	14.68%	30.37%	29.40%	0.21%	23.74%	7.11%	0.22%	0.16%	0.05%	0.02%	0.15%	0.14%	0.08%	28.08%	4.90%	11.42%	18.19%	1.86%	3.05%
Rikenella	0.00%	0.00%	0.00%	0.00%	0.00%	0.00%	0.00%	0.01%	0.00%	0.00%	0.00%	0.00%	0.00%	0.00%	0.17%	0.03%	0.03%	0.00%	0.00%	0.00%	0.00%	0.00%	0.00%	0.01%	0.00%	0.00%	0.02%	0.00%	0.00%	0.00%	0.00%	0.00%	0.01%	0.00%	0.02%	0.00%
Rikenella_sp._Marseille_P3215	0.06%	0.06%	0.06%	0.04%	0.02%	0.05%	0.02%	0.03%	0.06%	0.08%	0.03%	0.03%	0.06%	0.04%	0.03%	0.03%	0.03%	0.03%	0.09%	0.04%	0.04%	0.02%	0.02%	0.02%	0.02%	0.01%	0.02%	0.06%	0.04%	0.04%	0.04%	0.06%	0.04%	0.06%	0.02%	0.05%
Rikenellaceae_RC9_gut_group	0.06%	0.04%	0.03%	0.03%	0.05%	0.02%	0.11%	0.11%	0.07%	0.06%	0.03%	0.05%	0.04%	0.04%	0.13%	0.02%	0.09%	0.03%	0.04%	0.03%	0.02%	0.05%	0.03%	0.06%	0.04%	0.01%	0.07%	0.04%	0.05%	0.02%	0.05%	0.06%	0.04%	0.07%	0.08%	0.02%
Romboutsia	0.02%	0.03%	0.04%	0.03%	0.04%	0.03%	0.31%	0.21%	0.06%	0.01%	0.01%	0.01%	0.05%	0.03%	0.05%	0.13%	0.14%	0.04%	0.03%	0.01%	0.02%	0.02%	0.03%	0.06%	0.22%	0.07%	0.03%	0.01%	0.02%	0.01%	0.03%	0.02%	0.07%	0.09%	0.23%	0.03%
Roseburia	0.04%	0.03%	0.05%	0.04%	0.01%	0.10%	0.34%	0.41%	0.12%	0.03%	0.05%	0.02%	0.02%	0.01%	0.65%	0.18%	0.36%	0.08%	0.04%	0.02%	0.02%	0.02%	0.04%	0.19%	0.24%	0.07%	0.07%	0.01%	0.02%	0.02%	0.02%	0.01%	0.22%	0.18%	0.31%	0.04%
Roseiarcus	0.02%	0.01%	0.03%	0.01%	0.00%	0.03%	0.11%	0.06%	0.04%	0.01%	0.02%	0.01%	0.03%	0.02%	0.34%	0.04%	0.09%	0.03%	0.02%	0.01%	0.02%	0.01%	0.03%	0.06%	0.12%	0.03%	0.02%	0.03%	0.01%	0.01%	0.01%	0.01%	0.01%	0.06%	0.10%	0.03%
Roseomonas	0.04%	0.01%	0.03%	0.04%	0.03%	0.01%	0.06%	0.01%	0.03%	0.02%	0.02%	0.02%	0.01%	0.02%	0.01%	0.01%	0.04%	0.04%	0.03%	0.03%	0.05%	0.02%	0.06%	0.02%	0.01%	0.01%	0.03%	0.04%	0.05%	0.01%	0.01%	0.02%	0.01%	0.01%	0.02%	0.02%
Rubrivivax	0.02%	0.01%	0.00%	0.00%	0.00%	0.01%	0.00%	0.02%	0.00%	0.01%	0.00%	0.01%	0.01%	0.01%	0.01%	0.01%	0.02%	0.01%	0.00%	0.00%	0.02%	0.01%	0.01%	0.00%	0.00%	0.00%	0.02%	0.01%	0.00%	0.00%	0.00%	0.02%	0.00%	0.00%	0.02%	0.00%
SM23_31	0.08%	0.05%	0.04%	0.03%	0.04%	0.02%	0.02%	0.02%	0.09%	0.04%	0.06%	0.03%	0.07%	0.02%	0.03%	0.01%	0.02%	0.04%	0.06%	0.04%	0.08%	0.02%	0.09%	0.01%	0.02%	0.02%	0.02%	0.04%	0.05%	0.05%	0.04%	0.04%	0.03%	0.06%	0.03%	0.03%
SWB02	0.02%	0.02%	0.08%	0.03%	0.02%	0.00%	0.03%	0.04%	0.01%	0.01%	0.04%	0.01%	0.03%	0.02%	0.04%	0.01%	0.00%	0.02%	0.00%	0.02%	0.03%	0.01%	0.04%	0.00%	0.00%	0.00%	0.01%	0.05%	0.04%	0.01%	0.02%	0.03%	0.01%	0.02%	0.05%	0.02%
Salinicoccus	0.00%	0.00%	0.00%	0.00%	0.00%	0.00%	0.00%	0.00%	0.00%	0.00%	0.01%	0.00%	0.00%	0.00%	0.00%	0.00%	0.00%	0.00%	0.00%	0.00%	0.01%	0.00%	0.00%	0.00%	0.00%	0.00%	0.00%	0.00%	0.00%	0.00%	0.00%	0.00%	0.00%	0.00%	0.00%	0.00%
Salinimicrobium	0.00%	0.00%	0.00%	0.00%	0.00%	0.02%	0.12%	0.13%	0.03%	0.00%	0.00%	0.00%	0.00%	0.00%	0.00%	0.07%	0.10%	0.01%	0.00%	0.00%	0.00%	0.00%	0.00%	0.08%	0.09%	0.08%	0.02%	0.00%	0.00%	0.00%	0.00%	0.01%	0.05%	0.07%	0.14%	0.00%
Sandaracinus	0.05%	0.03%	0.05%	0.02%	0.03%	0.01%	0.01%	0.00%	0.08%	0.03%	0.04%	0.02%	0.01%	0.06%	0.00%	0.01%	0.01%	0.05%	0.01%	0.03%	0.05%	0.03%	0.04%	0.01%	0.01%	0.01%	0.02%	0.04%	0.03%	0.02%	0.03%	0.03%	0.04%	0.01%	0.03%	0.03%
Scopulibacillus	0.01%	0.00%	0.00%	0.00%	0.00%	0.00%	0.04%	0.02%	0.01%	0.01%	0.01%	0.01%	0.01%	0.01%	0.03%	0.04%	0.06%	0.02%	0.04%	0.04%	0.02%	0.02%	0.01%	0.02%	0.01%	0.02%	0.01%	0.01%	0.01%	0.01%	0.00%	0.01%	0.01%	0.00%	0.01%	0.00%
Sedimentibacter	0.05%	0.04%	0.03%	0.01%	0.05%	0.00%	0.03%	0.00%	0.07%	0.01%	0.09%	0.04%	0.03%	0.03%	0.00%	0.00%	0.01%	0.02%	0.01%	0.07%	0.03%	0.01%	0.04%	0.00%	0.02%	0.01%	0.04%	0.04%	0.04%	0.53%	0.03%	0.66%	0.03%	0.01%	0.01%	0.03%
Sediminibacterium	0.01%	0.01%	0.00%	0.00%	0.00%	0.00%	0.01%	0.01%	0.02%	0.02%	0.02%	0.00%	0.01%	0.01%	0.00%	0.00%	0.00%	0.00%	0.01%	0.00%	0.01%	0.00%	0.01%	0.01%	0.01%	0.00%	0.00%	0.01%	0.00%	0.00%	0.02%	0.01%	0.00%	0.00%	0.00%	0.01%
Serratia	0.00%	0.01%	0.02%	0.01%	0.02%	0.01%	0.06%	0.05%	0.01%	0.00%	0.01%	0.00%	0.01%	0.01%	0.44%	0.02%	0.01%	0.01%	0.01%	0.01%	0.00%	0.03%	0.00%	0.01%	0.04%	0.09%	0.00%	0.00%	0.01%	0.15%	0.01%	0.01%	0.00%	0.07%	0.07%	0.02%
Shewanella	0.02%	0.02%	0.03%	0.00%	0.02%	0.00%	0.05%	0.04%	0.01%	0.01%	0.03%	0.01%	0.01%	0.01%	0.01%	0.04%	0.00%	0.01%	0.01%	0.04%	0.00%	0.01%	0.03%	0.05%	0.04%	0.01%	0.01%	0.01%	0.03%	0.00%	0.00%	0.02%	0.00%	0.05%	0.06%	0.00%
Slackia	0.00%	0.00%	0.00%	0.00%	0.00%	0.00%	0.10%	0.02%	0.00%	0.00%	0.00%	0.00%	0.00%	0.00%	0.00%	0.01%	0.03%	0.00%	0.00%	0.00%	0.01%	0.00%	0.00%	0.01%	0.11%	0.02%	0.00%	0.00%	0.01%	0.00%	0.00%	0.01%	0.00%	0.02%	0.01%	0.00%
Smithella	0.01%	0.00%	0.00%	0.00%	0.01%	0.01%	0.01%	0.01%	0.02%	0.00%	0.01%	0.01%	0.01%	0.01%	0.01%	0.00%	0.01%	0.00%	0.00%	0.00%	0.00%	0.00%	0.00%	0.01%	0.00%	0.00%	0.01%	0.01%	0.02%	0.01%	0.00%	0.00%	0.01%	0.00%	0.00%	0.00%
Snodgrassella	0.04%	0.03%	0.03%	0.02%	0.01%	0.07%	1.25%	0.80%	0.12%	0.04%	0.03%	0.02%	0.01%	0.04%	0.03%	0.75%	0.47%	0.13%	0.04%	0.02%	0.02%	0.02%	0.03%	0.14%	0.69%	0.12%	0.05%	0.03%	0.03%	0.02%	0.03%	0.02%	0.07%	0.36%	0.72%	0.03%
Sphingobacterium	0.07%	0.14%	0.06%	0.23%	0.98%	0.83%	0.28%	0.16%	0.02%	0.09%	0.11%	0.03%	0.02%	0.03%	2.76%	0.07%	0.11%	0.10%	0.07%	0.09%	0.12%	2.30%	0.05%	0.24%	0.31%	4.00%	0.84%	0.19%	0.17%	0.74%	0.04%	0.06%	0.20%	0.06%	0.14%	0.28%
Sphingobium	0.01%	0.02%	0.00%	0.02%	0.00%	0.01%	0.07%	0.09%	0.02%	0.02%	0.02%	0.00%	0.00%	0.00%	0.04%	0.03%	0.07%	0.01%	0.00%	0.01%	0.00%	0.01%	0.01%	0.03%	0.03%	0.02%	0.02%	0.01%	0.01%	0.00%	0.00%	0.00%	0.01%	0.02%	0.12%	0.01%
Sphingomonas	0.41%	0.36%	0.42%	0.26%	0.88%	0.24%	1.00%	0.93%	0.51%	0.32%	0.35%	0.22%	0.34%	0.43%	3.17%	0.34%	0.43%	0.49%	0.58%	0.43%	0.41%	0.16%	0.35%	0.31%	0.48%	0.23%	0.24%	0.59%	0.31%	0.17%	0.17%	0.30%	0.27%	0.52%	0.72%	0.24%
Sphingopyxis	0.10%	0.14%	0.11%	0.09%	0.11%	0.07%	0.05%	0.12%	0.10%	0.10%	0.13%	0.05%	0.07%	0.10%	0.07%	0.03%	0.03%	0.09%	0.08%	0.07%	0.15%	0.06%	0.14%	0.07%	0.10%	0.05%	0.08%	0.11%	0.17%	1.08%	0.10%	0.12%	0.07%	0.06%	0.06%	0.09%
Spirochaeta	0.03%	0.02%	0.02%	0.01%	0.02%	0.01%	0.03%	0.02%	0.01%	0.01%	0.04%	0.01%	0.03%	0.03%	0.01%	0.00%	0.01%	0.00%	0.03%	0.03%	0.02%	0.01%	0.01%	0.02%	0.01%	0.00%	0.01%	0.01%	0.02%	0.03%	0.01%	0.02%	0.02%	0.00%	0.03%	0.02%
Staphylococcus	0.10%	0.15%	0.15%	0.17%	0.14%	0.19%	0.41%	0.38%	0.12%	0.12%	0.06%	0.04%	0.06%	0.06%	0.18%	0.20%	0.34%	0.11%	0.10%	0.06%	0.09%	0.07%	0.04%	0.12%	0.29%	0.11%	0.08%	0.07%	0.06%	0.05%	0.02%	0.01%	0.07%	0.26%	0.39%	0.25%
Stella	0.03%	0.01%	0.01%	0.01%	0.01%	0.01%	0.01%	0.00%	0.00%	0.02%	0.01%	0.02%	0.01%	0.01%	0.00%	0.00%	0.00%	0.01%	0.00%	0.03%	0.00%	0.00%	0.00%	0.01%	0.00%	0.00%	0.00%	0.02%	0.01%	0.01%	0.01%	0.02%	0.00%	0.03%	0.00%	0.01%
Stenotrophobacter	0.02%	0.01%	0.00%	0.00%	0.01%	0.00%	0.02%	0.01%	0.04%	0.03%	0.01%	0.01%	0.01%	0.01%	0.02%	0.02%	0.01%	0.00%	0.01%	0.01%	0.02%	0.01%	0.01%	0.00%	0.00%	0.00%	0.00%	0.01%	0.02%	0.00%	0.01%	0.00%	0.00%	0.03%	0.03%	0.00%
Stenotrophomonas	0.01%	0.03%	0.02%	0.12%	0.14%	0.39%	0.07%	0.09%	0.03%	0.03%	0.03%	0.00%	0.00%	0.00%	0.33%	0.05%	0.04%	0.02%	0.01%	0.02%	0.51%	1.33%	0.01%	0.11%	0.27%	0.31%	0.15%	0.08%	0.07%	7.19%	0.01%	0.01%	0.11%	0.02%	0.06%	0.12%
Steroidobacter	0.01%	0.00%	0.01%	0.01%	0.01%	0.01%	0.05%	0.05%	0.02%	0.01%	0.01%	0.01%	0.02%	0.02%	0.05%	0.04%	0.02%	0.02%	0.00%	0.01%	0.00%	0.00%	0.00%	0.02%	0.01%	0.01%	0.00%	0.01%	0.01%	0.00%	0.01%	0.01%	0.00%	0.03%	0.02%	0.01%
Streptococcus	0.04%	0.02%	0.02%	0.02%	0.01%	0.04%	0.35%	0.17%	0.08%	0.01%	0.02%	0.03%	0.02%	0.03%	0.20%	0.14%	0.19%	0.09%	0.02%	0.02%	0.03%	0.01%	0.05%	0.13%	0.13%	0.08%	0.06%	0.02%	0.03%	0.01%	0.02%	0.03%	0.04%	0.13%	0.23%	0.02%
Streptomyces	0.02%	0.00%	0.02%	0.01%	0.00%	0.02%	0.25%	0.11%	0.02%	0.02%	0.04%	0.01%	0.01%	0.02%	0.05%	0.09%	0.11%	0.03%	0.00%	0.04%	0.02%	0.01%	0.03%	0.03%	0.20%	0.07%	0.07%	0.06%	0.04%	0.05%	0.01%	0.01%	0.04%	0.10%	0.10%	0.01%
Subdoligranulum	0.01%	0.02%	0.00%	0.01%	0.01%	0.02%	0.09%	0.06%	0.03%	0.02%	0.01%	0.00%	0.01%	0.00%	1.10%	0.06%	0.05%	0.03%	0.03%	0.01%	0.00%	0.01%	0.00%	0.04%	0.11%	0.02%	0.01%	0.01%	0.00%	0.00%	0.00%	0.01%	0.05%	0.05%	0.03%	0.02%
Subgroup_10	0.31%	0.31%	0.32%	0.15%	0.21%	0.06%	0.14%	0.10%	0.34%	0.26%	0.18%	0.15%	0.22%	0.22%	0.01%	0.04%	0.06%	0.22%	0.20%	0.24%	0.28%	0.14%	0.35%	0.23%	0.05%	0.04%	0.12%	0.29%	0.26%	0.08%	0.21%	0.28%	0.25%	0.24%	0.16%	0.16%
Subgroup_23	0.01%	0.01%	0.00%	0.00%	0.01%	0.00%	0.00%	0.02%	0.01%	0.01%	0.01%	0.01%	0.00%	0.00%	0.00%	0.00%	0.00%	0.02%	0.01%	0.01%	0.01%	0.00%	0.01%	0.00%	0.00%	0.00%	0.00%	0.02%	0.01%	0.00%	0.01%	0.01%	0.01%	0.02%	0.04%	0.00%
Sulfurisoma	0.01%	0.03%	0.02%	0.01%	0.00%	0.00%	0.00%	0.00%	0.03%	0.01%	0.01%	0.01%	0.01%	0.01%	0.01%	0.02%	0.01%	0.02%	0.01%	0.01%	0.02%	0.01%	0.02%	0.01%	0.00%	0.02%	0.00%	0.03%	0.03%	0.00%	0.01%	0.03%	0.02%	0.01%	0.02%	0.01%
Sulfuritalea	0.04%	0.04%	0.07%	0.02%	0.03%	0.02%	0.02%	0.02%	0.08%	0.04%	0.05%	0.04%	0.03%	0.05%	0.00%	0.02%	0.03%	0.06%	0.03%	0.05%	0.03%	0.02%	0.10%	0.05%	0.03%	0.02%	0.03%	0.02%	0.05%	0.01%	0.02%	0.04%	0.02%	0.03%	0.07%	0.04%
Sulfurovum	0.00%	0.01%	0.03%	0.00%	0.00%	0.01%	0.00%	0.00%	0.01%	0.01%	0.01%	0.00%	0.00%	0.00%	0.00%	0.00%	0.02%	0.01%	0.00%	0.00%	0.00%	0.00%	0.00%	0.01%	0.00%	0.01%	0.00%	0.02%	0.00%	0.01%	0.01%	0.00%	0.00%	0.01%	0.02%	0.01%
Sumerlaea	0.01%	0.01%	0.00%	0.01%	0.01%	0.00%	0.00%	0.00%	0.02%	0.03%	0.01%	0.01%	0.00%	0.01%	0.00%	0.00%	0.01%	0.00%	0.01%	0.02%	0.01%	0.00%	0.02%	0.00%	0.00%	0.00%	0.01%	0.00%	0.04%	0.02%	0.01%	0.02%	0.01%	0.00%	0.01%	0.00%
Sutterella	0.01%	0.01%	0.02%	0.00%	0.01%	0.01%	0.21%	0.12%	0.01%	0.00%	0.00%	0.01%	0.01%	0.00%	0.00%	0.12%	0.10%	0.03%	0.00%	0.00%	0.00%	0.01%	0.01%	0.02%	0.12%	0.05%	0.01%	0.01%	0.00%	0.00%	0.00%	0.02%	0.01%	0.08%	0.12%	0.00%
Sva0081_sediment_group	0.04%	0.03%	0.04%	0.02%	0.01%	0.01%	0.01%	0.02%	0.05%	0.05%	0.04%	0.01%	0.01%	0.02%	0.00%	0.00%	0.05%	0.04%	0.03%	0.02%	0.01%	0.02%	0.07%	0.03%	0.01%	0.01%	0.02%	0.03%	0.03%	0.02%	0.01%	0.04%	0.03%	0.03%	0.00%	0.01%
Synechococcus_CC9902	0.00%	0.00%	0.01%	0.00%	0.01%	0.01%	0.03%	0.01%	0.01%	0.00%	0.00%	0.00%	0.01%	0.00%	0.02%	0.02%	0.00%	0.00%	0.00%	0.00%	0.00%	0.01%	0.00%	0.01%	0.02%	0.01%	0.00%	0.00%	0.01%	0.00%	0.00%	0.00%	0.00%	0.04%	0.03%	0.00%
Syntrophobacter	0.00%	0.01%	0.00%	0.00%	0.00%	0.01%	0.00%	0.00%	0.00%	0.00%	0.01%	0.01%	0.01%	0.01%	0.00%	0.00%	0.00%	0.02%	0.01%	0.01%	0.00%	0.00%	0.01%	0.01%	0.00%	0.00%	0.00%	0.00%	0.01%	0.00%	0.00%	0.00%	0.02%	0.00%	0.00%	0.00%
Syntrophobacterales_bacterium_Delta_03	0.00%	0.01%	0.02%	0.01%	0.01%	0.00%	0.04%	0.00%	0.00%	0.00%	0.02%	0.01%	0.00%	0.01%	0.02%	0.00%	0.00%	0.01%	0.00%	0.00%	0.01%	0.01%	0.01%	0.01%	0.00%	0.00%	0.01%	0.01%	0.00%	0.00%	0.01%	0.00%	0.01%	0.00%	0.00%	0.00%
Syntrophorhabdus	0.07%	0.05%	0.04%	0.03%	0.02%	0.01%	0.01%	0.01%	0.09%	0.03%	0.04%	0.03%	0.04%	0.03%	0.00%	0.02%	0.00%	0.06%	0.02%	0.05%	0.04%	0.02%	0.03%	0.03%	0.00%	0.00%	0.03%	0.05%	0.04%	0.01%	0.04%	0.06%	0.02%	0.01%	0.01%	0.01%
Syntrophus	0.00%	0.02%	0.03%	0.01%	0.01%	0.01%	0.00%	0.03%	0.02%	0.01%	0.02%	0.00%	0.01%	0.01%	0.00%	0.00%	0.02%	0.01%	0.01%	0.02%	0.01%	0.02%	0.03%	0.02%	0.00%	0.01%	0.01%	0.03%	0.01%	0.01%	0.02%	0.01%	0.00%	0.02%	0.00%	0.01%
TM7a	0.08%	0.05%	0.06%	0.04%	0.06%	0.04%	0.03%	0.05%	0.06%	0.07%	0.05%	0.02%	0.08%	0.08%	0.00%	0.01%	0.01%	0.06%	0.05%	0.06%	0.06%	0.02%	0.03%	0.05%	0.02%	0.02%	0.03%	0.06%	0.08%	0.04%	0.06%	0.05%	0.04%	0.04%	0.05%	0.04%
TPD_58	0.06%	0.05%	0.06%	0.03%	0.04%	0.00%	0.01%	0.02%	0.05%	0.08%	0.03%	0.02%	0.04%	0.04%	0.01%	0.01%	0.04%	0.04%	0.04%	0.07%	0.07%	0.03%	0.05%	0.03%	0.01%	0.01%	0.04%	0.04%	0.07%	0.01%	0.03%	0.05%	0.03%	0.06%	0.02%	0.05%
Tepidimonas	0.12%	0.00%	0.00%	0.00%	0.01%	0.02%	0.02%	0.19%	0.00%	0.00%	0.00%	0.00%	0.00%	0.00%	0.00%	0.02%	0.29%	0.05%	0.01%	0.00%	0.00%	0.00%	0.01%	0.01%	0.01%	0.04%	0.00%	0.00%	0.00%	0.00%	0.00%	0.02%	0.02%	0.01%	0.56%	0.00%
Terrimicrobium	0.17%	0.09%	0.09%	0.05%	0.09%	0.03%	0.09%	0.05%	0.08%	0.13%	0.07%	0.06%	0.08%	0.12%	0.00%	0.02%	0.04%	0.12%	0.11%	0.09%	0.09%	0.04%	0.09%	0.08%	0.08%	0.04%	0.07%	0.11%	0.09%	0.05%	0.09%	0.10%	0.03%	0.06%	0.11%	0.04%
Terrimonas	0.68%	0.69%	0.71%	0.44%	0.64%	0.19%	0.24%	0.25%	0.76%	0.62%	0.65%	0.40%	0.61%	0.58%	0.05%	0.09%	0.23%	0.61%	0.69%	0.62%	0.54%	0.33%	0.89%	0.35%	0.19%	0.13%	0.33%	0.58%	0.66%	0.32%	0.52%	0.73%	0.40%	0.54%	0.47%	0.42%
Tetragenococcus	0.01%	0.00%	0.00%	0.00%	0.00%	0.01%	0.04%	0.02%	0.01%	0.00%	0.00%	0.00%	0.00%	0.00%	0.01%	0.01%	0.04%	0.00%	0.00%	0.00%	0.00%	0.00%	0.00%	0.01%	0.04%	0.01%	0.01%	0.00%	0.01%	0.00%	0.00%	0.00%	0.01%	0.01%	0.03%	0.00%
Thauera	0.31%	0.22%	0.37%	0.18%	0.16%	0.08%	0.11%	0.18%	0.31%	0.30%	0.28%	0.14%	0.21%	0.23%	0.01%	0.03%	0.11%	0.30%	0.21%	0.23%	0.17%	0.11%	0.22%	0.17%	0.11%	0.05%	0.11%	0.17%	0.28%	0.11%	0.18%	0.22%	0.19%	0.21%	0.20%	0.15%
Thermoanaerobaculum	0.11%	0.14%	0.20%	0.09%	0.06%	0.06%	0.03%	0.03%	0.13%	0.19%	0.17%	0.07%	0.15%	0.09%	0.01%	0.02%	0.11%	0.09%	0.09%	0.14%	0.17%	0.09%	0.15%	0.06%	0.02%	0.02%	0.08%	0.20%	0.19%	0.07%	0.09%	0.16%	0.13%	0.12%	0.06%	0.09%
Thermomonas	0.03%	0.03%	0.05%	0.03%	0.00%	0.01%	0.04%	0.03%	0.05%	0.02%	0.02%	0.01%	0.01%	0.02%	0.04%	0.01%	0.05%	0.02%	0.01%	0.01%	0.04%	0.01%	0.01%	0.01%	0.02%	0.01%	0.00%	0.01%	0.02%	0.01%	0.01%	0.00%	0.01%	0.05%	0.04%	0.01%
Thermosporothrix	0.00%	0.01%	0.01%	0.00%	0.00%	0.01%	0.02%	0.01%	0.00%	0.00%	0.01%	0.01%	0.01%	0.00%	0.01%	0.03%	0.01%	0.01%	0.00%	0.01%	0.00%	0.00%	0.01%	0.02%	0.07%	0.00%	0.00%	0.01%	0.02%	0.00%	0.00%	0.00%	0.00%	0.01%	0.02%	0.01%
Thiobacillus	0.02%	0.02%	0.02%	0.01%	0.02%	0.01%	0.06%	0.05%	0.04%	0.04%	0.06%	0.02%	0.05%	0.01%	0.20%	0.03%	0.07%	0.06%	0.02%	0.03%	0.01%	0.02%	0.04%	0.02%	0.06%	0.00%	0.02%	0.04%	0.02%	0.01%	0.02%	0.04%	0.03%	0.04%	0.08%	0.02%
Thiothrix	0.02%	0.03%	0.01%	0.01%	0.00%	0.01%	0.01%	0.00%	0.00%	0.00%	0.00%	0.01%	0.01%	0.02%	0.00%	0.00%	0.00%	0.00%	0.01%	0.00%	0.01%	0.00%	0.02%	0.01%	0.00%	0.01%	0.00%	0.00%	0.01%	0.00%	0.00%	0.01%	0.01%	0.00%	0.00%	0.00%
Tissierella	0.05%	0.01%	0.02%	0.01%	0.01%	0.01%	0.00%	0.00%	0.01%	0.00%	0.01%	0.00%	0.01%	0.02%	0.00%	0.00%	0.00%	0.00%	0.00%	0.00%	0.01%	0.01%	0.02%	0.03%	0.00%	0.00%	0.01%	0.01%	0.01%	0.17%	0.01%	0.17%	0.00%	0.00%	0.00%	0.00%
Treponema	0.02%	0.02%	0.02%	0.02%	0.03%	0.00%	0.08%	0.10%	0.02%	0.00%	0.04%	0.02%	0.02%	0.03%	0.02%	0.04%	0.04%	0.01%	0.01%	0.01%	0.01%	0.01%	0.02%	0.04%	0.04%	0.04%	0.01%	0.03%	0.01%	0.01%	0.03%	0.01%	0.03%	0.05%	0.10%	0.01%
Tundrisphaera	0.02%	0.00%	0.02%	0.01%	0.02%	0.01%	0.07%	0.02%	0.03%	0.00%	0.02%	0.01%	0.01%	0.01%	0.07%	0.04%	0.03%	0.04%	0.01%	0.03%	0.00%	0.00%	0.01%	0.06%	0.05%	0.03%	0.01%	0.03%	0.00%	0.00%	0.01%	0.00%	0.01%	0.02%	0.04%	0.00%
Turicibacter	0.00%	0.01%	0.02%	0.00%	0.02%	0.00%	0.08%	0.05%	0.03%	0.01%	0.01%	0.00%	0.00%	0.01%	0.07%	0.04%	0.04%	0.01%	0.00%	0.00%	0.01%	0.00%	0.01%	0.01%	0.04%	0.00%	0.00%	0.00%	0.00%	0.00%	0.01%	0.00%	0.03%	0.03%	0.06%	0.00%
Turneriella	0.26%	0.17%	0.28%	0.13%	0.12%	0.04%	0.02%	0.04%	0.16%	0.20%	0.11%	0.08%	0.16%	0.11%	0.01%	0.01%	0.05%	0.23%	0.12%	0.20%	0.14%	0.12%	0.24%	0.12%	0.03%	0.05%	0.10%	0.21%	0.14%	0.12%	0.13%	0.23%	0.10%	0.13%	0.10%	0.11%
UCG_005	0.03%	0.04%	0.04%	0.01%	0.02%	0.03%	0.21%	0.13%	0.08%	0.02%	0.04%	0.01%	0.02%	0.02%	0.08%	0.16%	0.11%	0.07%	0.01%	0.02%	0.03%	0.02%	0.05%	0.09%	0.17%	0.06%	0.03%	0.04%	0.02%	0.02%	0.01%	0.02%	0.03%	0.17%	0.14%	0.04%
Unassigned	0.02%	0.07%	0.07%	0.08%	0.07%	0.10%	0.07%	0.03%	0.03%	0.03%	0.02%	0.02%	0.02%	0.02%	0.05%	0.01%	0.01%	0.00%	0.02%	0.01%	0.01%	0.00%	0.02%	0.01%	0.01%	0.00%	0.00%	0.00%	0.00%	0.00%	0.01%	0.02%	0.02%	0.11%	0.11%	0.13%
Unclassified	0.00%	0.00%	0.00%	0.00%	0.00%	0.00%	0.08%	0.06%	0.01%	0.00%	0.00%	0.00%	0.00%	0.00%	0.01%	0.03%	0.03%	0.03%	0.00%	0.00%	0.01%	0.00%	0.00%	0.00%	0.09%	0.01%	0.01%	0.01%	0.00%	0.00%	0.01%	0.00%	0.00%	0.04%	0.02%	0.00%
Vagococcus	0.01%	0.02%	0.01%	0.03%	0.55%	4.42%	0.01%	0.00%	0.03%	0.01%	0.01%	0.00%	0.00%	0.00%	0.01%	0.00%	0.02%	0.00%	0.00%	0.01%	0.08%	0.26%	0.00%	0.01%	0.00%	2.01%	0.24%	0.02%	0.00%	0.02%	0.00%	0.00%	0.01%	0.00%	0.03%	2.11%
Veillonella	0.00%	0.01%	0.01%	0.00%	0.00%	0.01%	0.08%	0.07%	0.00%	0.01%	0.00%	0.00%	0.02%	0.00%	0.05%	0.03%	0.06%	0.00%	0.01%	0.01%	0.01%	0.01%	0.02%	0.02%	0.04%	0.01%	0.02%	0.01%	0.01%	0.00%	0.00%	0.01%	0.04%	0.01%	0.09%	0.00%
Verrucomicrobium	0.00%	0.00%	0.00%	0.02%	0.02%	0.01%	0.01%	0.01%	0.00%	0.01%	0.01%	0.00%	0.00%	0.00%	0.00%	0.00%	0.01%	0.00%	0.02%	0.02%	0.04%	0.01%	0.00%	0.02%	0.02%	0.02%	0.02%	0.01%	0.01%	0.27%	0.00%	0.00%	0.00%	0.01%	0.00%	0.02%
Verticiella	0.00%	0.00%	0.00%	0.00%	0.00%	0.00%	0.00%	0.00%	0.00%	0.00%	0.00%	0.00%	0.00%	0.00%	0.00%	0.00%	0.00%	0.00%	0.00%	0.00%	0.00%	0.00%	0.00%	0.00%	0.00%	0.00%	0.00%	0.00%	0.00%	0.00%	0.00%	0.00%	0.00%	0.00%	0.00%	0.00%
Vibrio	0.04%	0.01%	0.01%	0.00%	0.01%	0.01%	0.07%	0.03%	0.04%	0.03%	0.02%	0.01%	0.01%	0.01%	0.02%	0.01%	0.05%	0.01%	0.01%	0.01%	0.01%	0.01%	0.00%	0.01%	0.04%	0.02%	0.01%	0.04%	0.01%	0.02%	0.02%	0.02%	0.03%	0.04%	0.05%	0.01%
Vicingus	0.01%	0.00%	0.01%	0.02%	0.01%	0.00%	0.00%	0.03%	0.00%	0.00%	0.00%	0.00%	0.00%	0.01%	0.00%	0.01%	0.01%	0.01%	0.01%	0.01%	0.00%	0.01%	0.01%	0.01%	0.01%	0.00%	0.01%	0.01%	0.00%	0.01%	0.00%	0.02%	0.00%	0.00%	0.02%	0.00%
Virgibacillus	0.00%	0.00%	0.01%	0.01%	0.00%	0.01%	0.03%	0.02%	0.01%	0.01%	0.01%	0.01%	0.01%	0.01%	0.03%	0.04%	0.04%	0.03%	0.05%	0.02%	0.03%	0.03%	0.02%	0.05%	0.01%	0.01%	0.01%	0.01%	0.02%	0.01%	0.01%	0.00%	0.00%	0.00%	0.00%	0.01%
Vogesella	0.66%	0.52%	0.58%	0.34%	0.36%	0.20%	0.12%	0.33%	0.63%	0.67%	0.60%	0.29%	0.44%	0.52%	0.02%	0.07%	0.21%	0.47%	0.41%	0.45%	0.54%	0.18%	0.59%	0.31%	0.09%	0.08%	0.23%	0.38%	0.56%	0.19%	0.41%	0.53%	0.40%	0.44%	0.30%	0.38%
Weissella	0.03%	0.08%	0.09%	0.08%	0.09%	0.09%	0.37%	0.25%	0.11%	0.15%	0.10%	0.05%	0.09%	0.11%	0.84%	0.12%	0.11%	0.09%	0.11%	0.09%	0.09%	0.08%	0.03%	0.10%	0.07%	0.04%	0.05%	0.03%	0.04%	0.05%	0.05%	0.03%	0.08%	0.15%	0.17%	0.12%
Xanthomonas	0.05%	0.03%	0.03%	0.03%	0.03%	0.09%	0.20%	0.23%	0.10%	0.06%	0.05%	0.05%	0.10%	0.06%	0.05%	0.09%	0.11%	0.15%	0.05%	0.03%	0.05%	0.03%	0.04%	0.11%	0.06%	0.03%	0.05%	0.05%	0.06%	0.03%	0.02%	0.07%	0.08%	0.12%	0.19%	0.03%
[Desulfobacterium]_catecholicum_group	0.03%	0.08%	0.04%	0.02%	0.02%	0.01%	0.03%	0.01%	0.09%	0.05%	0.06%	0.01%	0.04%	0.02%	0.00%	0.01%	0.01%	0.02%	0.03%	0.03%	0.04%	0.03%	0.03%	0.01%	0.01%	0.02%	0.02%	0.02%	0.06%	0.02%	0.03%	0.05%	0.02%	0.02%	0.01%	0.03%
[Eubacterium]_brachy_group	0.04%	0.03%	0.02%	0.02%	0.01%	0.02%	0.02%	0.03%	0.02%	0.04%	0.07%	0.02%	0.04%	0.03%	0.00%	0.00%	0.01%	0.05%	0.04%	0.05%	0.03%	0.02%	0.04%	0.01%	0.01%	0.01%	0.01%	0.04%	0.02%	0.02%	0.03%	0.07%	0.01%	0.02%	0.06%	0.05%
[Eubacterium]_nodatum_group	0.00%	0.02%	0.01%	0.00%	0.00%	0.01%	0.04%	0.04%	0.01%	0.00%	0.02%	0.00%	0.00%	0.00%	0.02%	0.07%	0.02%	0.01%	0.00%	0.00%	0.00%	0.01%	0.02%	0.05%	0.01%	0.03%	0.00%	0.00%	0.00%	0.00%	0.00%	0.00%	0.01%	0.02%	0.03%	0.00%
[Eubacterium]_xylanophilum_group	0.01%	0.01%	0.00%	0.00%	0.00%	0.01%	0.06%	0.07%	0.04%	0.02%	0.01%	0.01%	0.01%	0.00%	0.03%	0.06%	0.09%	0.02%	0.01%	0.00%	0.01%	0.01%	0.01%	0.02%	0.04%	0.04%	0.00%	0.00%	0.01%	0.00%	0.02%	0.02%	0.00%	0.02%	0.14%	0.00%
alpha_proteobacterium_MTB_KTN92	0.03%	0.01%	0.03%	0.02%	0.00%	0.01%	0.01%	0.01%	0.03%	0.01%	0.02%	0.01%	0.02%	0.01%	0.00%	0.00%	0.01%	0.01%	0.01%	0.01%	0.02%	0.00%	0.02%	0.02%	0.01%	0.01%	0.02%	0.01%	0.01%	0.01%	0.00%	0.02%	0.01%	0.01%	0.00%	0.02%
oc32	0.02%	0.02%	0.03%	0.00%	0.01%	0.01%	0.01%	0.01%	0.03%	0.00%	0.02%	0.01%	0.02%	0.01%	0.00%	0.01%	0.00%	0.01%	0.01%	0.02%	0.00%	0.01%	0.02%	0.01%	0.01%	0.00%	0.01%	0.01%	0.03%	0.01%	0.02%	0.03%	0.01%	0.02%	0.02%	0.00%
pLW_20	0.77%	0.68%	0.84%	0.39%	0.52%	0.23%	0.16%	0.41%	0.85%	0.82%	0.79%	0.35%	0.62%	0.59%	0.01%	0.16%	0.29%	0.58%	0.58%	0.65%	0.74%	0.38%	0.91%	0.39%	0.11%	0.14%	0.37%	0.60%	0.75%	0.32%	0.43%	0.63%	0.46%	0.50%	0.36%	0.44%
unclassified_0319_6G20	0.01%	0.00%	0.01%	0.01%	0.01%	0.00%	0.01%	0.00%	0.02%	0.02%	0.00%	0.00%	0.00%	0.02%	0.00%	0.01%	0.03%	0.01%	0.01%	0.01%	0.01%	0.01%	0.01%	0.02%	0.00%	0.00%	0.01%	0.01%	0.00%	0.00%	0.02%	0.00%	0.00%	0.00%	0.01%	0.00%
unclassified_37_13	0.01%	0.02%	0.02%	0.01%	0.00%	0.00%	0.00%	0.00%	0.04%	0.03%	0.02%	0.03%	0.02%	0.02%	0.00%	0.00%	0.00%	0.03%	0.02%	0.02%	0.02%	0.00%	0.03%	0.01%	0.00%	0.00%	0.01%	0.01%	0.02%	0.01%	0.00%	0.01%	0.02%	0.01%	0.00%	0.01%
unclassified_A0839	0.01%	0.03%	0.02%	0.00%	0.01%	0.00%	0.03%	0.00%	0.04%	0.01%	0.02%	0.01%	0.02%	0.00%	0.01%	0.01%	0.00%	0.01%	0.00%	0.02%	0.04%	0.01%	0.05%	0.01%	0.00%	0.00%	0.01%	0.02%	0.01%	0.01%	0.02%	0.01%	0.00%	0.01%	0.02%	0.01%
unclassified_A21b	0.02%	0.05%	0.04%	0.03%	0.02%	0.01%	0.01%	0.02%	0.03%	0.04%	0.06%	0.01%	0.03%	0.02%	0.00%	0.00%	0.02%	0.04%	0.01%	0.04%	0.05%	0.02%	0.06%	0.00%	0.01%	0.01%	0.02%	0.03%	0.03%	0.02%	0.02%	0.04%	0.06%	0.02%	0.00%	0.04%
unclassified_A4b	0.13%	0.10%	0.20%	0.11%	0.10%	0.03%	0.01%	0.04%	0.18%	0.17%	0.20%	0.08%	0.11%	0.08%	0.01%	0.02%	0.02%	0.10%	0.14%	0.14%	0.14%	0.06%	0.16%	0.11%	0.02%	0.04%	0.09%	0.15%	0.20%	0.08%	0.13%	0.17%	0.09%	0.10%	0.10%	0.08%
unclassified_AKYH767	0.40%	0.43%	0.42%	0.23%	0.30%	0.10%	0.07%	0.22%	0.37%	0.36%	0.38%	0.22%	0.29%	0.37%	0.03%	0.07%	0.09%	0.33%	0.40%	0.32%	0.34%	0.19%	0.42%	0.20%	0.06%	0.09%	0.20%	0.32%	0.44%	0.18%	0.31%	0.42%	0.24%	0.21%	0.30%	0.18%
unclassified_Acetobacteraceae	0.02%	0.06%	0.06%	0.02%	0.02%	0.05%	0.27%	0.20%	0.03%	0.04%	0.02%	0.00%	0.01%	0.05%	0.23%	0.09%	0.14%	0.07%	0.02%	0.03%	0.02%	0.01%	0.06%	0.09%	0.15%	0.06%	0.04%	0.03%	0.07%	0.01%	0.02%	0.01%	0.02%	0.11%	0.19%	0.03%
unclassified_Acidimicrobiia	0.01%	0.00%	0.01%	0.01%	0.00%	0.00%	0.08%	0.14%	0.01%	0.01%	0.00%	0.00%	0.00%	0.02%	0.12%	0.07%	0.13%	0.01%	0.00%	0.02%	0.00%	0.01%	0.02%	0.02%	0.11%	0.03%	0.00%	0.02%	0.01%	0.01%	0.00%	0.01%	0.04%	0.06%	0.07%	0.02%
unclassified_Acidobacteriaceae__Subgroup_1	0.11%	0.11%	0.13%	0.05%	0.09%	0.12%	0.84%	0.46%	0.18%	0.08%	0.11%	0.06%	0.10%	0.07%	0.48%	0.41%	0.41%	0.12%	0.08%	0.16%	0.09%	0.05%	0.12%	0.19%	0.47%	0.12%	0.11%	0.11%	0.13%	0.08%	0.05%	0.10%	0.09%	0.29%	0.46%	0.06%
unclassified_Acidobacteriales	0.05%	0.03%	0.04%	0.03%	0.00%	0.03%	0.17%	0.14%	0.03%	0.04%	0.03%	0.01%	0.03%	0.03%	0.75%	0.18%	0.11%	0.03%	0.02%	0.01%	0.01%	0.02%	0.02%	0.06%	0.11%	0.03%	0.04%	0.01%	0.04%	0.02%	0.01%	0.03%	0.04%	0.09%	0.13%	0.02%
unclassified_Actinobacteria	0.03%	0.01%	0.01%	0.00%	0.01%	0.00%	0.09%	0.05%	0.04%	0.00%	0.03%	0.00%	0.01%	0.02%	0.01%	0.02%	0.01%	0.03%	0.01%	0.01%	0.01%	0.00%	0.01%	0.04%	0.03%	0.00%	0.01%	0.01%	0.00%	0.00%	0.00%	0.01%	0.04%	0.09%	0.05%	0.00%
unclassified_Actinobacteriota	0.01%	0.00%	0.01%	0.00%	0.01%	0.00%	0.00%	0.00%	0.00%	0.00%	0.02%	0.01%	0.01%	0.00%	0.01%	0.00%	0.00%	0.01%	0.01%	0.01%	0.02%	0.00%	0.01%	0.00%	0.01%	0.00%	0.01%	0.01%	0.01%	0.01%	0.01%	0.00%	0.00%	0.00%	0.01%	0.00%
unclassified_Alphaproteobacteria	0.13%	0.11%	0.12%	0.06%	0.10%	0.03%	0.22%	0.20%	0.16%	0.08%	0.12%	0.08%	0.11%	0.10%	0.18%	0.16%	0.07%	0.14%	0.14%	0.11%	0.15%	0.06%	0.14%	0.12%	0.11%	0.03%	0.10%	0.12%	0.13%	0.06%	0.12%	0.14%	0.08%	0.09%	0.13%	0.07%
unclassified_Anaerolineaceae	1.86%	1.69%	1.57%	0.89%	1.08%	0.42%	0.50%	0.65%	1.72%	1.62%	1.54%	0.79%	1.17%	1.14%	0.11%	0.23%	0.60%	1.39%	1.22%	1.38%	1.42%	0.74%	1.76%	0.70%	0.24%	0.33%	0.74%	1.57%	1.75%	0.66%	1.29%	1.85%	0.91%	1.08%	0.90%	0.86%
unclassified_Anaerolineae	0.46%	0.36%	0.45%	0.23%	0.32%	0.18%	0.15%	0.23%	0.42%	0.44%	0.42%	0.19%	0.32%	0.37%	0.03%	0.13%	0.20%	0.44%	0.46%	0.36%	0.47%	0.23%	0.48%	0.25%	0.11%	0.09%	0.25%	0.49%	0.51%	0.20%	0.37%	0.50%	0.26%	0.31%	0.31%	0.24%
unclassified_Ardenticatenales	0.10%	0.11%	0.08%	0.07%	0.05%	0.03%	0.00%	0.02%	0.08%	0.08%	0.13%	0.07%	0.08%	0.09%	0.02%	0.02%	0.05%	0.10%	0.08%	0.10%	0.10%	0.03%	0.12%	0.04%	0.01%	0.02%	0.04%	0.10%	0.07%	0.05%	0.08%	0.09%	0.08%	0.09%	0.02%	0.04%
unclassified_Arenicellaceae	0.03%	0.03%	0.04%	0.02%	0.04%	0.01%	0.02%	0.02%	0.06%	0.02%	0.04%	0.02%	0.02%	0.03%	0.03%	0.00%	0.01%	0.03%	0.02%	0.03%	0.02%	0.02%	0.01%	0.02%	0.00%	0.00%	0.01%	0.03%	0.02%	0.01%	0.01%	0.03%	0.00%	0.01%	0.04%	0.01%
unclassified_Atopobiaceae	0.00%	0.00%	0.01%	0.00%	0.00%	0.00%	0.00%	0.02%	0.00%	0.00%	0.01%	0.00%	0.01%	0.00%	0.49%	0.01%	0.01%	0.01%	0.00%	0.00%	0.00%	0.00%	0.00%	0.00%	0.00%	0.01%	0.00%	0.00%	0.00%	0.00%	0.00%	0.00%	0.00%	0.00%	0.05%	0.00%
unclassified_Azospirillales	0.01%	0.00%	0.01%	0.00%	0.00%	0.02%	0.06%	0.03%	0.01%	0.02%	0.00%	0.00%	0.00%	0.00%	0.09%	0.02%	0.02%	0.00%	0.01%	0.00%	0.01%	0.00%	0.00%	0.01%	0.02%	0.02%	0.00%	0.01%	0.00%	0.00%	0.00%	0.00%	0.00%	0.02%	0.00%	0.00%
unclassified_BIrii41	0.10%	0.07%	0.05%	0.02%	0.07%	0.02%	0.02%	0.02%	0.06%	0.07%	0.03%	0.05%	0.03%	0.05%	0.00%	0.00%	0.00%	0.09%	0.05%	0.07%	0.06%	0.03%	0.10%	0.04%	0.01%	0.01%	0.03%	0.08%	0.09%	0.02%	0.03%	0.09%	0.05%	0.04%	0.02%	0.03%
unclassified_BSV26	0.85%	0.68%	0.61%	0.37%	0.45%	0.20%	0.15%	0.46%	0.69%	0.65%	0.62%	0.42%	0.49%	0.50%	0.05%	0.08%	0.18%	0.54%	0.39%	0.49%	0.62%	0.36%	0.78%	0.36%	0.04%	0.10%	0.38%	0.63%	0.83%	0.30%	0.48%	0.59%	0.44%	0.39%	0.28%	0.37%
unclassified_Babeliales	0.04%	0.02%	0.05%	0.01%	0.03%	0.01%	0.02%	0.02%	0.01%	0.05%	0.03%	0.02%	0.02%	0.01%	0.00%	0.00%	0.01%	0.03%	0.04%	0.05%	0.02%	0.01%	0.04%	0.00%	0.00%	0.00%	0.01%	0.02%	0.05%	0.03%	0.02%	0.07%	0.03%	0.03%	0.02%	0.04%
unclassified_Bacillaceae	0.01%	0.00%	0.00%	0.01%	0.00%	0.15%	0.74%	0.75%	0.21%	0.00%	0.00%	0.01%	0.00%	0.00%	0.04%	0.43%	0.59%	0.22%	0.00%	0.00%	0.01%	0.00%	0.02%	0.48%	0.60%	0.35%	0.06%	0.01%	0.01%	0.00%	0.00%	0.01%	0.25%	0.43%	1.01%	0.07%
unclassified_Bacilli	0.05%	0.05%	0.07%	0.06%	0.06%	0.08%	0.36%	0.31%	0.08%	0.10%	0.05%	0.02%	0.05%	0.03%	0.17%	0.17%	0.18%	0.18%	0.03%	0.07%	0.07%	0.03%	0.03%	0.13%	0.24%	0.10%	0.04%	0.04%	0.06%	0.02%	0.03%	0.08%	0.13%	0.17%	0.23%	0.05%
unclassified_Bacteria	4.96%	4.47%	4.60%	2.64%	3.42%	2.04%	5.58%	4.73%	4.35%	4.33%	4.09%	2.68%	3.19%	3.27%	4.13%	3.29%	3.88%	4.38%	3.21%	3.49%	3.94%	1.98%	5.05%	3.42%	4.29%	2.04%	2.53%	3.97%	4.75%	2.12%	3.71%	4.47%	3.68%	5.05%	6.38%	3.10%
unclassified_Bacteroidales	0.32%	0.38%	0.45%	0.18%	0.25%	0.09%	0.08%	0.11%	0.43%	0.33%	0.40%	0.18%	0.31%	0.30%	0.04%	0.03%	0.06%	0.34%	0.36%	0.29%	0.39%	0.20%	0.45%	0.19%	0.12%	0.06%	0.18%	0.35%	0.45%	0.19%	0.29%	0.33%	0.28%	0.24%	0.13%	0.20%
unclassified_Bacteroidetes_BD2_2	0.02%	0.01%	0.03%	0.01%	0.01%	0.02%	0.01%	0.00%	0.01%	0.00%	0.00%	0.02%	0.00%	0.01%	0.00%	0.00%	0.00%	0.00%	0.01%	0.00%	0.01%	0.01%	0.00%	0.00%	0.00%	0.00%	0.02%	0.02%	0.02%	0.00%	0.02%	0.03%	0.02%	0.00%	0.01%	0.01%
unclassified_Bacteroidetes_vadinHA17	0.24%	0.23%	0.27%	0.15%	0.11%	0.07%	0.02%	0.10%	0.21%	0.15%	0.15%	0.08%	0.17%	0.16%	0.06%	0.02%	0.08%	0.14%	0.17%	0.14%	0.20%	0.11%	0.19%	0.11%	0.04%	0.03%	0.11%	0.17%	0.24%	0.07%	0.14%	0.13%	0.14%	0.12%	0.06%	0.12%
unclassified_Bacteroidia	0.06%	0.07%	0.06%	0.02%	0.04%	0.01%	0.01%	0.02%	0.06%	0.05%	0.06%	0.03%	0.04%	0.05%	0.00%	0.01%	0.03%	0.05%	0.08%	0.03%	0.03%	0.03%	0.05%	0.01%	0.01%	0.01%	0.02%	0.05%	0.06%	0.04%	0.04%	0.05%	0.04%	0.03%	0.02%	0.03%
unclassified_Bdellovibrionota	0.03%	0.00%	0.01%	0.00%	0.00%	0.01%	0.00%	0.02%	0.01%	0.03%	0.01%	0.00%	0.02%	0.00%	0.00%	0.00%	0.01%	0.02%	0.00%	0.02%	0.00%	0.00%	0.01%	0.00%	0.00%	0.01%	0.00%	0.00%	0.00%	0.00%	0.00%	0.01%	0.00%	0.02%	0.02%	0.00%
unclassified_Blastocatellaceae	0.05%	0.02%	0.02%	0.01%	0.03%	0.01%	0.13%	0.04%	0.02%	0.07%	0.03%	0.04%	0.02%	0.04%	1.91%	0.07%	0.05%	0.02%	0.05%	0.01%	0.03%	0.01%	0.02%	0.03%	0.11%	0.01%	0.01%	0.00%	0.02%	0.01%	0.04%	0.02%	0.02%	0.08%	0.13%	0.02%
unclassified_Blfdi19	0.02%	0.03%	0.06%	0.02%	0.03%	0.01%	0.00%	0.01%	0.04%	0.03%	0.05%	0.01%	0.02%	0.03%	0.00%	0.01%	0.02%	0.06%	0.03%	0.03%	0.05%	0.02%	0.03%	0.02%	0.00%	0.00%	0.02%	0.04%	0.04%	0.02%	0.05%	0.03%	0.02%	0.03%	0.06%	0.03%
unclassified_Bradymonadales	0.16%	0.15%	0.18%	0.11%	0.13%	0.05%	0.03%	0.11%	0.23%	0.13%	0.17%	0.07%	0.09%	0.16%	0.00%	0.04%	0.08%	0.15%	0.12%	0.10%	0.10%	0.07%	0.15%	0.06%	0.02%	0.02%	0.11%	0.13%	0.14%	0.05%	0.15%	0.13%	0.08%	0.08%	0.10%	0.03%
unclassified_Burkholderiales	0.02%	0.01%	0.01%	0.01%	0.01%	0.00%	0.00%	0.00%	0.03%	0.01%	0.01%	0.01%	0.01%	0.02%	0.00%	0.01%	0.00%	0.01%	0.02%	0.01%	0.01%	0.00%	0.02%	0.00%	0.01%	0.00%	0.01%	0.01%	0.02%	0.01%	0.01%	0.02%	0.01%	0.00%	0.00%	0.00%
unclassified_Caldilineaceae	0.07%	0.05%	0.09%	0.03%	0.03%	0.02%	0.13%	0.02%	0.07%	0.08%	0.07%	0.05%	0.05%	0.06%	0.00%	0.03%	0.03%	0.03%	0.04%	0.06%	0.06%	0.02%	0.06%	0.03%	0.08%	0.01%	0.04%	0.09%	0.07%	0.03%	0.06%	0.12%	0.02%	0.02%	0.05%	0.04%
unclassified_Calditrichaceae	0.01%	0.00%	0.01%	0.02%	0.00%	0.00%	0.00%	0.02%	0.00%	0.01%	0.01%	0.01%	0.00%	0.00%	0.00%	0.00%	0.00%	0.02%	0.03%	0.01%	0.01%	0.00%	0.00%	0.01%	0.00%	0.00%	0.00%	0.01%	0.02%	0.01%	0.01%	0.00%	0.00%	0.00%	0.00%	0.00%
unclassified_Caloramatoraceae	0.00%	0.01%	0.01%	0.00%	0.01%	0.01%	0.01%	0.00%	0.02%	0.02%	0.01%	0.01%	0.01%	0.01%	0.01%	0.00%	0.01%	0.00%	0.00%	0.01%	0.01%	0.01%	0.00%	0.01%	0.01%	0.00%	0.01%	0.00%	0.00%	0.00%	0.00%	0.01%	0.01%	0.00%	0.01%	0.00%
unclassified_Candidatus_Kaiserbacteria	0.08%	0.07%	0.08%	0.05%	0.04%	0.02%	0.04%	0.01%	0.05%	0.06%	0.05%	0.05%	0.02%	0.05%	0.00%	0.00%	0.02%	0.06%	0.05%	0.04%	0.03%	0.02%	0.04%	0.02%	0.00%	0.00%	0.02%	0.07%	0.07%	0.01%	0.05%	0.06%	0.03%	0.06%	0.04%	0.06%
unclassified_Candidatus_Kerfeldbacteria_bacterium_RIFCSPLOWO2_01_FULL_48_11	0.00%	0.01%	0.00%	0.01%	0.00%	0.01%	0.00%	0.01%	0.01%	0.01%	0.01%	0.00%	0.00%	0.00%	0.00%	0.00%	0.00%	0.03%	0.01%	0.01%	0.01%	0.01%	0.01%	0.00%	0.00%	0.01%	0.01%	0.00%	0.01%	0.00%	0.00%	0.01%	0.00%	0.01%	0.00%	0.01%
unclassified_Candidatus_Komeilibacteria_bacterium_RIFOXYC1_FULL_37_11	0.03%	0.03%	0.02%	0.02%	0.01%	0.01%	0.00%	0.02%	0.02%	0.02%	0.04%	0.02%	0.02%	0.02%	0.00%	0.00%	0.01%	0.01%	0.01%	0.04%	0.01%	0.01%	0.05%	0.02%	0.00%	0.00%	0.01%	0.02%	0.01%	0.02%	0.03%	0.05%	0.01%	0.02%	0.01%	0.01%
unclassified_Candidatus_Magasanikbacteria	0.03%	0.04%	0.03%	0.01%	0.02%	0.01%	0.00%	0.02%	0.01%	0.04%	0.04%	0.01%	0.02%	0.02%	0.00%	0.01%	0.01%	0.02%	0.04%	0.01%	0.02%	0.02%	0.03%	0.00%	0.00%	0.01%	0.02%	0.03%	0.03%	0.00%	0.02%	0.02%	0.00%	0.02%	0.02%	0.01%
unclassified_Candidatus_Magasanikbacteria_bacterium_RIFOXYB1_FULL_40_15	0.00%	0.01%	0.03%	0.00%	0.00%	0.01%	0.01%	0.02%	0.00%	0.02%	0.01%	0.00%	0.01%	0.00%	0.00%	0.00%	0.00%	0.02%	0.02%	0.01%	0.01%	0.01%	0.03%	0.00%	0.00%	0.00%	0.00%	0.01%	0.01%	0.00%	0.03%	0.01%	0.00%	0.00%	0.00%	0.01%
unclassified_Candidatus_Melainabacteria_bacterium_GWA2_34_9	0.02%	0.00%	0.01%	0.00%	0.00%	0.00%	0.00%	0.01%	0.00%	0.02%	0.00%	0.02%	0.00%	0.02%	0.00%	0.01%	0.01%	0.01%	0.02%	0.01%	0.06%	0.00%	0.02%	0.02%	0.00%	0.00%	0.00%	0.02%	0.00%	0.00%	0.02%	0.02%	0.00%	0.02%	0.01%	0.00%
unclassified_Candidatus_Moranbacteria	0.42%	0.34%	0.38%	0.22%	0.22%	0.10%	0.07%	0.18%	0.30%	0.33%	0.29%	0.16%	0.31%	0.29%	0.00%	0.04%	0.18%	0.30%	0.27%	0.32%	0.28%	0.15%	0.47%	0.14%	0.05%	0.06%	0.16%	0.33%	0.32%	0.14%	0.37%	0.36%	0.29%	0.17%	0.14%	0.15%
unclassified_Candidatus_Peregrinibacteria	0.08%	0.08%	0.06%	0.05%	0.07%	0.02%	0.01%	0.03%	0.12%	0.10%	0.06%	0.03%	0.08%	0.05%	0.01%	0.01%	0.02%	0.04%	0.05%	0.05%	0.05%	0.04%	0.09%	0.03%	0.00%	0.01%	0.03%	0.07%	0.08%	0.04%	0.07%	0.11%	0.03%	0.04%	0.02%	0.06%
unclassified_Caulobacteraceae	0.01%	0.06%	0.03%	0.04%	0.04%	0.01%	0.05%	0.02%	0.04%	0.04%	0.06%	0.04%	0.04%	0.05%	0.03%	0.05%	0.04%	0.05%	0.03%	0.06%	0.05%	0.01%	0.03%	0.03%	0.03%	0.03%	0.03%	0.04%	0.02%	0.03%	0.04%	0.05%	0.02%	0.04%	0.06%	0.03%
unclassified_Chitinophagales	0.65%	0.61%	0.59%	0.41%	0.43%	0.20%	0.15%	0.26%	0.60%	0.48%	0.54%	0.37%	0.49%	0.54%	0.02%	0.06%	0.16%	0.55%	0.52%	0.62%	0.57%	0.31%	0.74%	0.28%	0.10%	0.14%	0.26%	0.46%	0.61%	0.26%	0.54%	0.57%	0.37%	0.45%	0.37%	0.33%
unclassified_Chlorobi_bacterium_OLB5	0.09%	0.08%	0.08%	0.05%	0.06%	0.02%	0.03%	0.05%	0.05%	0.05%	0.07%	0.03%	0.08%	0.06%	0.01%	0.01%	0.02%	0.08%	0.06%	0.06%	0.05%	0.04%	0.11%	0.01%	0.03%	0.01%	0.05%	0.08%	0.11%	0.04%	0.07%	0.07%	0.05%	0.05%	0.06%	0.05%
unclassified_Chloroflexi	0.02%	0.01%	0.03%	0.01%	0.02%	0.02%	0.06%	0.10%	0.04%	0.03%	0.04%	0.01%	0.02%	0.01%	0.15%	0.11%	0.05%	0.03%	0.01%	0.03%	0.00%	0.01%	0.00%	0.05%	0.09%	0.02%	0.01%	0.01%	0.03%	0.01%	0.03%	0.01%	0.01%	0.10%	0.19%	0.01%
unclassified_Chromatiaceae	0.02%	0.02%	0.04%	0.01%	0.01%	0.00%	0.00%	0.01%	0.02%	0.02%	0.04%	0.03%	0.03%	0.05%	0.00%	0.00%	0.01%	0.03%	0.02%	0.02%	0.01%	0.02%	0.03%	0.01%	0.00%	0.00%	0.01%	0.03%	0.02%	0.01%	0.01%	0.02%	0.02%	0.02%	0.02%	0.02%
unclassified_Chromobacteriaceae	0.01%	0.00%	0.01%	0.00%	0.01%	0.01%	0.00%	0.00%	0.00%	0.00%	0.01%	0.01%	0.01%	0.02%	0.00%	0.00%	0.01%	0.00%	0.00%	0.01%	0.01%	0.01%	0.01%	0.00%	0.00%	0.01%	0.00%	0.01%	0.01%	0.00%	0.02%	0.01%	0.01%	0.01%	0.01%	0.01%
unclassified_Clostridia_UCG_014	0.09%	0.07%	0.08%	0.04%	0.06%	0.06%	0.26%	0.29%	0.07%	0.07%	0.09%	0.02%	0.04%	0.05%	0.54%	0.10%	0.20%	0.14%	0.04%	0.05%	0.02%	0.04%	0.11%	0.13%	0.19%	0.07%	0.05%	0.04%	0.07%	0.02%	0.07%	0.06%	0.08%	0.15%	0.19%	0.05%
unclassified_Clostridia_vadinBB60_group	0.03%	0.01%	0.01%	0.01%	0.00%	0.01%	0.00%	0.01%	0.01%	0.02%	0.01%	0.02%	0.02%	0.01%	0.01%	0.00%	0.00%	0.01%	0.02%	0.01%	0.01%	0.01%	0.02%	0.02%	0.00%	0.00%	0.02%	0.01%	0.01%	0.00%	0.02%	0.03%	0.01%	0.00%	0.00%	0.00%
unclassified_Comamonadaceae	2.13%	2.19%	2.10%	1.37%	1.55%	0.92%	0.89%	1.19%	2.31%	2.10%	2.18%	1.07%	1.87%	1.86%	0.46%	0.42%	1.01%	2.04%	1.76%	1.80%	2.01%	2.58%	2.56%	1.23%	0.72%	0.67%	1.23%	1.82%	2.05%	1.09%	1.33%	1.79%	1.69%	1.49%	1.43%	1.25%
unclassified_Cyanobacteriales	0.00%	0.00%	0.00%	0.00%	0.00%	0.01%	0.03%	0.03%	0.01%	0.00%	0.00%	0.00%	0.00%	0.00%	0.02%	0.03%	0.01%	0.00%	0.00%	0.00%	0.00%	0.00%	0.00%	0.00%	0.04%	0.01%	0.01%	0.00%	0.00%	0.00%	0.01%	0.01%	0.02%	0.04%	0.02%	0.01%
unclassified_Cytophagales	0.00%	0.01%	0.01%	0.01%	0.00%	0.00%	0.00%	0.02%	0.01%	0.00%	0.01%	0.00%	0.01%	0.01%	0.00%	0.00%	0.00%	0.00%	0.01%	0.02%	0.01%	0.00%	0.00%	0.00%	0.00%	0.00%	0.01%	0.02%	0.02%	0.00%	0.00%	0.01%	0.01%	0.00%	0.00%	0.00%
unclassified_DEV007	0.05%	0.05%	0.05%	0.00%	0.02%	0.01%	0.01%	0.00%	0.06%	0.05%	0.04%	0.03%	0.03%	0.03%	0.00%	0.01%	0.01%	0.03%	0.03%	0.02%	0.02%	0.03%	0.02%	0.03%	0.02%	0.02%	0.03%	0.03%	0.05%	0.02%	0.01%	0.05%	0.00%	0.00%	0.00%	0.02%
unclassified_Desulfobacteraceae	0.01%	0.03%	0.01%	0.01%	0.01%	0.00%	0.00%	0.01%	0.00%	0.01%	0.02%	0.01%	0.01%	0.00%	0.00%	0.00%	0.00%	0.03%	0.01%	0.01%	0.00%	0.01%	0.01%	0.00%	0.01%	0.00%	0.00%	0.01%	0.02%	0.02%	0.01%	0.01%	0.00%	0.01%	0.02%	0.01%
unclassified_Desulfobulbaceae	0.13%	0.08%	0.09%	0.06%	0.06%	0.03%	0.02%	0.06%	0.14%	0.10%	0.06%	0.04%	0.05%	0.09%	0.01%	0.00%	0.04%	0.11%	0.08%	0.06%	0.09%	0.05%	0.09%	0.04%	0.01%	0.01%	0.07%	0.07%	0.11%	0.04%	0.06%	0.07%	0.09%	0.05%	0.09%	0.04%
unclassified_Desulfobulbales	0.05%	0.15%	0.06%	0.05%	0.05%	0.01%	0.04%	0.06%	0.10%	0.05%	0.11%	0.05%	0.08%	0.06%	0.00%	0.01%	0.02%	0.02%	0.10%	0.05%	0.03%	0.04%	0.06%	0.04%	0.02%	0.01%	0.03%	0.08%	0.08%	0.04%	0.04%	0.06%	0.03%	0.03%	0.03%	0.04%
unclassified_Desulfocapsaceae	0.06%	0.05%	0.08%	0.04%	0.04%	0.01%	0.00%	0.01%	0.06%	0.08%	0.06%	0.03%	0.02%	0.06%	0.00%	0.01%	0.04%	0.06%	0.04%	0.06%	0.07%	0.01%	0.08%	0.04%	0.03%	0.00%	0.01%	0.06%	0.06%	0.03%	0.02%	0.03%	0.02%	0.04%	0.05%	0.03%
unclassified_Desulfovibrionaceae	0.02%	0.03%	0.07%	0.04%	0.03%	0.05%	0.17%	0.10%	0.06%	0.04%	0.06%	0.03%	0.02%	0.02%	3.09%	0.07%	0.04%	0.05%	0.05%	0.04%	0.04%	0.03%	0.06%	0.04%	0.06%	0.03%	0.02%	0.03%	0.05%	0.02%	0.02%	0.03%	0.04%	0.06%	0.16%	0.02%
unclassified_Diplorickettsiaceae	0.01%	0.00%	0.00%	0.01%	0.00%	0.00%	0.00%	0.00%	0.01%	0.00%	0.01%	0.01%	0.00%	0.02%	0.00%	0.00%	0.01%	0.03%	0.00%	0.00%	0.01%	0.00%	0.02%	0.02%	0.00%	0.00%	0.00%	0.01%	0.01%	0.01%	0.01%	0.00%	0.02%	0.00%	0.00%	0.00%
unclassified_Elsteraceae	0.01%	0.01%	0.02%	0.01%	0.01%	0.00%	0.00%	0.00%	0.01%	0.00%	0.01%	0.01%	0.01%	0.00%	0.00%	0.01%	0.00%	0.01%	0.02%	0.02%	0.01%	0.01%	0.01%	0.00%	0.01%	0.00%	0.00%	0.00%	0.02%	0.00%	0.01%	0.01%	0.00%	0.00%	0.01%	0.01%
unclassified_Elsterales	0.01%	0.01%	0.01%	0.02%	0.01%	0.01%	0.04%	0.02%	0.00%	0.01%	0.01%	0.00%	0.01%	0.00%	0.15%	0.08%	0.03%	0.03%	0.01%	0.01%	0.03%	0.02%	0.00%	0.04%	0.04%	0.01%	0.01%	0.01%	0.01%	0.00%	0.00%	0.02%	0.02%	0.06%	0.06%	0.01%
unclassified_Elusimicrobia_bacterium_GWA2_69_24	0.03%	0.02%	0.03%	0.01%	0.02%	0.00%	0.00%	0.00%	0.03%	0.01%	0.01%	0.01%	0.00%	0.00%	0.00%	0.01%	0.00%	0.02%	0.02%	0.02%	0.01%	0.01%	0.01%	0.03%	0.01%	0.00%	0.00%	0.01%	0.02%	0.01%	0.02%	0.01%	0.02%	0.01%	0.01%	0.03%
unclassified_Enterobacterales	0.00%	0.00%	0.00%	0.00%	0.00%	0.00%	0.08%	0.06%	0.00%	0.00%	0.01%	0.00%	0.00%	0.00%	0.01%	0.03%	0.04%	0.00%	0.00%	0.01%	0.00%	0.00%	0.00%	0.02%	0.02%	0.01%	0.01%	0.00%	0.00%	0.00%	0.00%	0.00%	0.00%	0.03%	0.04%	0.00%
unclassified_Enterobacteriaceae	0.20%	0.34%	0.30%	0.29%	0.50%	0.60%	1.52%	1.01%	0.60%	0.50%	0.41%	0.20%	0.35%	0.42%	1.43%	0.46%	0.50%	0.29%	0.36%	0.24%	0.33%	2.68%	0.20%	0.34%	0.29%	3.77%	0.15%	0.10%	0.07%	0.40%	0.18%	0.16%	0.23%	0.49%	0.69%	0.52%
unclassified_Erwiniaceae	0.01%	0.13%	0.12%	0.13%	0.13%	0.17%	0.20%	0.08%	0.06%	0.10%	0.06%	0.03%	0.04%	0.03%	0.16%	0.07%	0.03%	0.04%	0.07%	0.04%	0.03%	0.03%	0.01%	0.02%	0.09%	0.05%	0.07%	0.07%	0.05%	0.07%	0.01%	0.02%	0.02%	0.24%	0.26%	0.18%
unclassified_Erysipelotrichaceae	0.10%	0.12%	0.06%	0.05%	0.06%	0.02%	0.04%	0.03%	0.08%	0.05%	0.12%	0.03%	0.03%	0.04%	0.00%	0.00%	0.03%	0.04%	0.08%	0.09%	0.06%	0.04%	0.05%	0.06%	0.01%	0.01%	0.04%	0.11%	0.07%	0.78%	0.07%	0.94%	0.04%	0.09%	0.02%	0.03%
unclassified_Fimbriimonadaceae	0.04%	0.02%	0.02%	0.00%	0.00%	0.00%	0.01%	0.00%	0.02%	0.00%	0.00%	0.00%	0.02%	0.01%	0.00%	0.00%	0.01%	0.03%	0.01%	0.01%	0.01%	0.01%	0.03%	0.00%	0.00%	0.01%	0.01%	0.03%	0.01%	0.00%	0.00%	0.02%	0.01%	0.00%	0.01%	0.01%
unclassified_Firmicutes	0.02%	0.03%	0.03%	0.01%	0.01%	0.00%	0.01%	0.00%	0.03%	0.04%	0.03%	0.00%	0.02%	0.02%	0.01%	0.01%	0.01%	0.04%	0.04%	0.02%	0.01%	0.02%	0.04%	0.02%	0.01%	0.00%	0.00%	0.03%	0.02%	0.01%	0.04%	0.03%	0.02%	0.01%	0.02%	0.01%
unclassified_Flavobacteriaceae	0.00%	0.00%	0.00%	0.00%	0.00%	0.09%	0.25%	0.30%	0.07%	0.00%	0.00%	0.01%	0.00%	0.00%	0.00%	0.20%	0.28%	0.11%	0.00%	0.00%	0.00%	0.00%	0.01%	0.27%	0.23%	0.18%	0.03%	0.00%	0.00%	0.00%	0.01%	0.00%	0.14%	0.22%	0.38%	0.03%
unclassified_Frankiales	0.00%	0.00%	0.01%	0.01%	0.01%	0.00%	0.04%	0.03%	0.01%	0.00%	0.00%	0.00%	0.00%	0.00%	0.09%	0.01%	0.01%	0.00%	0.00%	0.00%	0.01%	0.00%	0.01%	0.01%	0.02%	0.02%	0.00%	0.00%	0.00%	0.00%	0.00%	0.01%	0.01%	0.02%	0.02%	0.01%
unclassified_Gaiellales	0.01%	0.03%	0.01%	0.01%	0.00%	0.00%	0.00%	0.00%	0.00%	0.01%	0.01%	0.00%	0.00%	0.01%	0.00%	0.00%	0.00%	0.00%	0.01%	0.02%	0.00%	0.00%	0.01%	0.00%	0.00%	0.00%	0.00%	0.00%	0.00%	0.00%	0.01%	0.03%	0.00%	0.01%	0.00%	0.01%
unclassified_Gammaproteobacteria	0.09%	0.10%	0.08%	0.06%	0.06%	0.05%	0.04%	0.04%	0.11%	0.11%	0.04%	0.04%	0.09%	0.07%	0.00%	0.01%	0.01%	0.11%	0.07%	0.06%	0.06%	0.04%	0.11%	0.03%	0.00%	0.01%	0.05%	0.07%	0.07%	0.03%	0.05%	0.08%	0.05%	0.05%	0.05%	0.04%
unclassified_Gastranaerophilales	0.02%	0.01%	0.01%	0.02%	0.01%	0.00%	0.01%	0.00%	0.03%	0.03%	0.03%	0.00%	0.01%	0.02%	0.00%	0.00%	0.03%	0.03%	0.02%	0.00%	0.01%	0.01%	0.00%	0.01%	0.00%	0.01%	0.01%	0.02%	0.01%	0.02%	0.01%	0.01%	0.02%	0.00%	0.01%	0.00%
unclassified_Gemmatimonadaceae	0.00%	0.03%	0.04%	0.02%	0.02%	0.03%	0.10%	0.07%	0.03%	0.03%	0.04%	0.00%	0.04%	0.02%	0.56%	0.04%	0.08%	0.04%	0.02%	0.02%	0.02%	0.01%	0.03%	0.03%	0.05%	0.03%	0.01%	0.02%	0.03%	0.01%	0.01%	0.00%	0.04%	0.07%	0.02%	0.02%
unclassified_Holophagaceae	0.14%	0.18%	0.19%	0.07%	0.15%	0.02%	0.07%	0.04%	0.17%	0.17%	0.11%	0.10%	0.11%	0.13%	0.01%	0.02%	0.07%	0.15%	0.13%	0.13%	0.16%	0.09%	0.14%	0.07%	0.03%	0.02%	0.08%	0.13%	0.13%	0.05%	0.13%	0.15%	0.09%	0.05%	0.12%	0.08%
unclassified_Hungateiclostridiaceae	0.01%	0.00%	0.00%	0.00%	0.00%	0.00%	0.02%	0.00%	0.00%	0.01%	0.00%	0.00%	0.00%	0.01%	0.00%	0.00%	0.00%	0.01%	0.01%	0.00%	0.02%	0.01%	0.02%	0.01%	0.00%	0.00%	0.01%	0.01%	0.00%	0.00%	0.00%	0.01%	0.00%	0.01%	0.06%	0.00%
unclassified_Hydrogenedensaceae	0.07%	0.09%	0.03%	0.02%	0.06%	0.01%	0.01%	0.04%	0.07%	0.06%	0.06%	0.05%	0.05%	0.02%	0.01%	0.02%	0.02%	0.06%	0.04%	0.07%	0.05%	0.04%	0.09%	0.03%	0.02%	0.01%	0.03%	0.04%	0.08%	0.06%	0.05%	0.08%	0.02%	0.03%	0.01%	0.03%
unclassified_Hydrogenophilaceae	0.03%	0.03%	0.05%	0.02%	0.02%	0.02%	0.01%	0.02%	0.04%	0.04%	0.04%	0.02%	0.05%	0.03%	0.00%	0.01%	0.04%	0.05%	0.04%	0.03%	0.02%	0.02%	0.03%	0.01%	0.01%	0.02%	0.02%	0.05%	0.05%	0.01%	0.03%	0.06%	0.00%	0.03%	0.04%	0.02%
unclassified_Hyphomicrobiaceae	0.08%	0.10%	0.07%	0.03%	0.07%	0.03%	0.04%	0.07%	0.10%	0.08%	0.05%	0.02%	0.05%	0.08%	0.00%	0.01%	0.03%	0.08%	0.05%	0.05%	0.06%	0.02%	0.06%	0.03%	0.02%	0.01%	0.03%	0.06%	0.06%	0.04%	0.06%	0.06%	0.05%	0.09%	0.05%	0.05%
unclassified_IMCC26256	0.01%	0.01%	0.00%	0.00%	0.01%	0.01%	0.13%	0.05%	0.02%	0.02%	0.00%	0.00%	0.01%	0.00%	0.05%	0.03%	0.03%	0.01%	0.02%	0.00%	0.01%	0.00%	0.01%	0.01%	0.05%	0.02%	0.02%	0.02%	0.01%	0.01%	0.00%	0.00%	0.01%	0.04%	0.03%	0.01%
unclassified_Ignavibacteriales	0.07%	0.10%	0.14%	0.06%	0.06%	0.02%	0.03%	0.05%	0.11%	0.07%	0.15%	0.04%	0.10%	0.06%	0.00%	0.03%	0.02%	0.06%	0.11%	0.08%	0.08%	0.04%	0.08%	0.05%	0.02%	0.02%	0.06%	0.06%	0.15%	0.06%	0.06%	0.14%	0.05%	0.04%	0.04%	0.04%
unclassified_Ilumatobacteraceae	0.07%	0.03%	0.03%	0.02%	0.04%	0.01%	0.35%	0.24%	0.07%	0.04%	0.06%	0.03%	0.04%	0.03%	0.02%	0.12%	0.21%	0.08%	0.07%	0.02%	0.05%	0.04%	0.06%	0.14%	0.18%	0.05%	0.03%	0.04%	0.07%	0.02%	0.03%	0.03%	0.05%	0.16%	0.25%	0.04%
unclassified_Intrasporangiaceae	0.00%	0.07%	0.02%	0.01%	0.01%	0.01%	0.11%	0.12%	0.03%	0.03%	0.03%	0.02%	0.02%	0.03%	0.12%	0.05%	0.02%	0.02%	0.01%	0.03%	0.02%	0.00%	0.04%	0.00%	0.03%	0.04%	0.02%	0.02%	0.03%	0.01%	0.01%	0.03%	0.00%	0.06%	0.14%	0.01%
unclassified_Isosphaeraceae	0.00%	0.01%	0.00%	0.00%	0.00%	0.00%	0.06%	0.02%	0.03%	0.00%	0.00%	0.01%	0.00%	0.01%	0.01%	0.01%	0.00%	0.01%	0.01%	0.01%	0.00%	0.00%	0.01%	0.02%	0.01%	0.01%	0.00%	0.00%	0.00%	0.00%	0.00%	0.00%	0.00%	0.04%	0.03%	0.00%
unclassified_JG30_KF_CM45	0.00%	0.00%	0.00%	0.00%	0.00%	0.00%	0.05%	0.07%	0.02%	0.00%	0.00%	0.00%	0.00%	0.00%	0.01%	0.02%	0.06%	0.01%	0.00%	0.00%	0.00%	0.00%	0.01%	0.03%	0.02%	0.03%	0.00%	0.00%	0.00%	0.00%	0.00%	0.00%	0.03%	0.02%	0.04%	0.00%
unclassified_JGI_0000069_P22	0.11%	0.10%	0.17%	0.07%	0.06%	0.02%	0.02%	0.03%	0.10%	0.12%	0.09%	0.07%	0.09%	0.11%	0.00%	0.01%	0.02%	0.12%	0.08%	0.14%	0.13%	0.05%	0.13%	0.08%	0.03%	0.03%	0.06%	0.13%	0.13%	0.06%	0.17%	0.07%	0.07%	0.06%	0.02%	0.07%
unclassified_KF_JG30_B3	0.01%	0.00%	0.00%	0.00%	0.00%	0.01%	0.03%	0.02%	0.02%	0.00%	0.00%	0.00%	0.01%	0.02%	0.24%	0.04%	0.01%	0.02%	0.00%	0.00%	0.01%	0.00%	0.00%	0.00%	0.03%	0.01%	0.00%	0.00%	0.01%	0.00%	0.01%	0.01%	0.00%	0.03%	0.06%	0.01%
unclassified_Kapabacteriales	0.05%	0.07%	0.03%	0.01%	0.03%	0.01%	0.01%	0.03%	0.07%	0.07%	0.04%	0.03%	0.04%	0.04%	0.00%	0.01%	0.04%	0.05%	0.02%	0.04%	0.04%	0.03%	0.08%	0.02%	0.01%	0.01%	0.03%	0.06%	0.05%	0.03%	0.02%	0.04%	0.01%	0.04%	0.01%	0.02%
unclassified_LD_RB_34	0.24%	0.27%	0.29%	0.15%	0.16%	0.07%	0.07%	0.10%	0.27%	0.31%	0.26%	0.15%	0.22%	0.17%	0.00%	0.05%	0.04%	0.23%	0.21%	0.21%	0.21%	0.12%	0.31%	0.17%	0.08%	0.03%	0.17%	0.21%	0.28%	0.12%	0.20%	0.27%	0.14%	0.20%	0.13%	0.11%
unclassified_LF045	0.05%	0.02%	0.09%	0.05%	0.03%	0.01%	0.00%	0.01%	0.06%	0.05%	0.05%	0.05%	0.02%	0.05%	0.00%	0.00%	0.01%	0.01%	0.01%	0.02%	0.06%	0.02%	0.07%	0.00%	0.00%	0.01%	0.03%	0.04%	0.04%	0.03%	0.04%	0.04%	0.01%	0.02%	0.01%	0.02%
unclassified_LWQ8	0.03%	0.00%	0.02%	0.00%	0.00%	0.00%	0.07%	0.02%	0.01%	0.01%	0.00%	0.00%	0.01%	0.01%	0.03%	0.03%	0.02%	0.01%	0.01%	0.01%	0.00%	0.00%	0.00%	0.02%	0.03%	0.01%	0.01%	0.01%	0.00%	0.00%	0.00%	0.00%	0.01%	0.02%	0.05%	0.01%
unclassified_Lachnospiraceae	0.17%	0.19%	0.17%	0.14%	0.14%	0.18%	0.93%	0.90%	0.26%	0.21%	0.22%	0.09%	0.18%	0.15%	4.14%	0.40%	0.86%	0.37%	0.18%	0.14%	0.14%	0.11%	0.25%	0.51%	0.52%	0.28%	0.19%	0.19%	0.18%	0.12%	0.12%	0.27%	0.27%	0.37%	0.93%	0.16%
unclassified_Lentimicrobiaceae	0.07%	0.08%	0.08%	0.04%	0.05%	0.02%	0.01%	0.04%	0.06%	0.03%	0.10%	0.04%	0.08%	0.06%	0.00%	0.02%	0.04%	0.07%	0.07%	0.05%	0.06%	0.05%	0.10%	0.01%	0.03%	0.02%	0.02%	0.06%	0.05%	0.05%	0.06%	0.06%	0.06%	0.05%	0.02%	0.05%
unclassified_Leptospiraceae	0.00%	0.01%	0.01%	0.01%	0.00%	0.00%	0.00%	0.01%	0.02%	0.01%	0.01%	0.02%	0.00%	0.02%	0.00%	0.02%	0.00%	0.01%	0.02%	0.01%	0.02%	0.00%	0.02%	0.00%	0.00%	0.00%	0.01%	0.01%	0.01%	0.01%	0.01%	0.04%	0.02%	0.01%	0.00%	0.00%
unclassified_Lutispora	0.02%	0.02%	0.01%	0.00%	0.01%	0.00%	0.00%	0.00%	0.02%	0.01%	0.03%	0.01%	0.00%	0.01%	0.00%	0.00%	0.00%	0.00%	0.03%	0.01%	0.01%	0.00%	0.01%	0.00%	0.00%	0.00%	0.00%	0.01%	0.00%	0.11%	0.00%	0.15%	0.00%	0.00%	0.03%	0.00%
unclassified_Methylacidiphilaceae	0.12%	0.07%	0.05%	0.08%	0.06%	0.03%	0.00%	0.04%	0.07%	0.09%	0.04%	0.05%	0.04%	0.09%	0.00%	0.00%	0.07%	0.11%	0.08%	0.09%	0.05%	0.05%	0.10%	0.04%	0.01%	0.02%	0.02%	0.06%	0.11%	0.04%	0.07%	0.04%	0.08%	0.03%	0.02%	0.04%
unclassified_Methylococcaceae	0.39%	0.38%	0.46%	0.20%	0.24%	0.11%	0.10%	0.21%	0.37%	0.40%	0.42%	0.21%	0.30%	0.31%	0.01%	0.06%	0.13%	0.31%	0.27%	0.34%	0.34%	0.18%	0.49%	0.15%	0.08%	0.06%	0.18%	0.28%	0.35%	0.16%	0.20%	0.36%	0.32%	0.13%	0.23%	0.18%
unclassified_Methylomonadaceae	0.79%	0.77%	1.01%	0.46%	0.53%	0.25%	0.27%	0.44%	0.97%	0.74%	0.82%	0.44%	0.68%	0.70%	0.03%	0.12%	0.34%	0.80%	0.58%	0.76%	0.71%	0.34%	0.99%	0.47%	0.12%	0.17%	0.43%	0.71%	0.94%	0.35%	0.56%	0.88%	0.60%	0.60%	0.50%	0.39%
unclassified_Methylophilaceae	1.11%	0.97%	1.03%	0.63%	0.64%	0.26%	0.23%	0.52%	1.18%	1.11%	1.16%	0.59%	0.79%	0.82%	0.08%	0.19%	0.46%	1.01%	0.85%	0.94%	0.74%	0.44%	1.25%	0.52%	0.28%	0.13%	0.41%	0.82%	1.05%	0.44%	0.60%	0.90%	0.72%	0.62%	0.69%	0.53%
unclassified_Microbacteriaceae	0.28%	0.94%	0.14%	1.75%	2.70%	3.04%	0.70%	0.32%	0.22%	0.91%	0.21%	0.12%	0.11%	0.09%	0.20%	0.24%	1.45%	0.37%	0.24%	0.17%	0.79%	0.30%	0.19%	2.09%	2.28%	3.22%	3.10%	2.33%	0.68%	2.33%	0.11%	0.16%	0.80%	0.23%	0.35%	5.21%
unclassified_Micrococcales	0.04%	0.00%	0.03%	0.00%	0.27%	0.12%	0.60%	0.59%	0.23%	0.55%	0.04%	0.02%	0.01%	0.02%	0.03%	0.32%	0.62%	0.27%	0.06%	0.06%	0.13%	0.09%	0.03%	0.52%	0.53%	0.37%	0.22%	0.06%	0.03%	0.03%	0.02%	0.03%	0.21%	0.31%	0.80%	0.06%
unclassified_Micromonosporaceae	0.00%	0.02%	0.02%	0.01%	0.01%	0.01%	0.06%	0.03%	0.03%	0.02%	0.01%	0.01%	0.01%	0.01%	0.92%	0.02%	0.01%	0.01%	0.01%	0.00%	0.00%	0.00%	0.01%	0.01%	0.01%	0.01%	0.00%	0.00%	0.00%	0.00%	0.01%	0.00%	0.01%	0.03%	0.08%	0.02%
unclassified_Micropepsaceae	0.05%	0.03%	0.05%	0.02%	0.02%	0.05%	0.23%	0.22%	0.08%	0.04%	0.03%	0.02%	0.04%	0.02%	0.37%	0.19%	0.13%	0.06%	0.03%	0.04%	0.05%	0.01%	0.07%	0.07%	0.15%	0.11%	0.02%	0.04%	0.06%	0.02%	0.01%	0.02%	0.03%	0.09%	0.25%	0.03%
unclassified_Microtrichales	0.03%	0.00%	0.01%	0.01%	0.01%	0.01%	0.03%	0.04%	0.02%	0.00%	0.01%	0.00%	0.01%	0.01%	0.01%	0.04%	0.06%	0.06%	0.00%	0.02%	0.00%	0.00%	0.00%	0.06%	0.02%	0.04%	0.02%	0.02%	0.02%	0.00%	0.01%	0.02%	0.05%	0.01%	0.10%	0.01%
unclassified_Mitochondria	0.42%	0.23%	0.31%	0.17%	0.18%	0.15%	0.50%	0.41%	0.37%	0.31%	0.26%	0.23%	0.21%	0.23%	0.43%	0.25%	0.27%	0.29%	0.25%	0.23%	0.25%	0.18%	0.35%	0.30%	0.31%	0.12%	0.22%	0.23%	0.26%	0.15%	0.38%	0.21%	0.28%	0.27%	0.29%	0.24%
unclassified_Moraxellaceae	0.06%	0.05%	0.07%	0.06%	0.04%	0.01%	0.02%	0.03%	0.07%	0.05%	0.03%	0.03%	0.06%	0.05%	0.00%	0.01%	0.01%	0.07%	0.05%	0.05%	0.06%	0.01%	0.03%	0.02%	0.02%	0.01%	0.01%	0.04%	0.05%	0.02%	0.05%	0.05%	0.02%	0.02%	0.07%	0.02%
unclassified_Muribaculaceae	0.80%	0.89%	0.66%	0.54%	0.45%	0.78%	1.63%	1.53%	1.07%	0.86%	0.68%	0.41%	0.65%	0.59%	9.01%	0.89%	1.38%	1.00%	0.64%	0.67%	0.72%	0.31%	0.70%	1.07%	1.20%	0.56%	0.59%	0.70%	0.62%	0.28%	0.70%	0.70%	0.97%	0.98%	1.54%	0.50%
unclassified_Myxococcaceae	0.02%	0.05%	0.04%	0.02%	0.02%	0.01%	0.00%	0.02%	0.02%	0.04%	0.03%	0.04%	0.05%	0.04%	0.00%	0.01%	0.01%	0.02%	0.02%	0.01%	0.04%	0.02%	0.04%	0.02%	0.00%	0.00%	0.00%	0.01%	0.05%	0.02%	0.02%	0.04%	0.01%	0.04%	0.02%	0.01%
unclassified_Myxococcota	0.05%	0.06%	0.09%	0.04%	0.03%	0.02%	0.02%	0.01%	0.05%	0.07%	0.07%	0.05%	0.07%	0.06%	0.00%	0.00%	0.01%	0.03%	0.06%	0.04%	0.06%	0.03%	0.05%	0.02%	0.00%	0.02%	0.03%	0.02%	0.09%	0.04%	0.03%	0.05%	0.04%	0.05%	0.02%	0.04%
unclassified_NS11_12_marine_group	0.14%	0.12%	0.08%	0.05%	0.09%	0.02%	0.01%	0.06%	0.08%	0.14%	0.11%	0.05%	0.09%	0.06%	0.00%	0.01%	0.05%	0.02%	0.07%	0.09%	0.08%	0.04%	0.04%	0.07%	0.02%	0.02%	0.05%	0.10%	0.10%	0.05%	0.10%	0.11%	0.07%	0.10%	0.07%	0.05%
unclassified_Neisseriaceae	0.05%	0.02%	0.05%	0.01%	0.01%	0.00%	0.00%	0.02%	0.01%	0.03%	0.02%	0.02%	0.02%	0.02%	0.01%	0.00%	0.01%	0.00%	0.01%	0.02%	0.01%	0.01%	0.02%	0.00%	0.00%	0.01%	0.00%	0.01%	0.01%	0.01%	0.01%	0.02%	0.00%	0.01%	0.00%	0.01%
unclassified_Nitriliruptoraceae	0.02%	0.01%	0.00%	0.00%	0.00%	0.00%	0.06%	0.04%	0.01%	0.01%	0.00%	0.00%	0.00%	0.00%	0.03%	0.04%	0.03%	0.00%	0.00%	0.01%	0.00%	0.00%	0.00%	0.00%	0.00%	0.01%	0.01%	0.00%	0.00%	0.00%	0.01%	0.00%	0.00%	0.03%	0.03%	0.00%
unclassified_Nocardioidaceae	0.01%	0.00%	0.00%	0.01%	0.02%	0.01%	0.02%	0.02%	0.03%	0.02%	0.02%	0.01%	0.03%	0.02%	0.02%	0.03%	0.03%	0.04%	0.03%	0.02%	0.01%	0.00%	0.01%	0.02%	0.01%	0.00%	0.00%	0.02%	0.03%	0.00%	0.01%	0.03%	0.03%	0.01%	0.01%	0.01%
unclassified_OPB41	0.11%	0.11%	0.16%	0.08%	0.04%	0.04%	0.04%	0.07%	0.06%	0.09%	0.13%	0.03%	0.08%	0.06%	0.02%	0.04%	0.04%	0.11%	0.12%	0.05%	0.15%	0.06%	0.08%	0.09%	0.02%	0.00%	0.08%	0.10%	0.10%	0.02%	0.11%	0.11%	0.10%	0.12%	0.10%	0.06%
unclassified_Oligoflexaceae	0.00%	0.02%	0.04%	0.01%	0.01%	0.01%	0.00%	0.01%	0.01%	0.02%	0.00%	0.00%	0.00%	0.00%	0.00%	0.00%	0.00%	0.00%	0.01%	0.00%	0.02%	0.01%	0.00%	0.01%	0.01%	0.00%	0.01%	0.02%	0.00%	0.01%	0.01%	0.01%	0.02%	0.00%	0.00%	0.02%
unclassified_Opitutaceae	0.00%	0.01%	0.02%	0.01%	0.01%	0.01%	0.00%	0.00%	0.01%	0.01%	0.01%	0.00%	0.00%	0.01%	0.00%	0.01%	0.01%	0.00%	0.00%	0.00%	0.01%	0.01%	0.00%	0.01%	0.00%	0.00%	0.01%	0.01%	0.00%	0.00%	0.01%	0.00%	0.00%	0.00%	0.00%	0.00%
unclassified_Oscillospiraceae	0.08%	0.08%	0.11%	0.06%	0.07%	0.10%	0.41%	0.38%	0.20%	0.06%	0.12%	0.04%	0.06%	0.06%	0.43%	0.32%	0.32%	0.14%	0.06%	0.07%	0.05%	0.04%	0.11%	0.23%	0.26%	0.10%	0.05%	0.10%	0.05%	0.24%	0.05%	0.25%	0.18%	0.21%	0.42%	0.07%
unclassified_PHOS_HE36	0.14%	0.17%	0.20%	0.13%	0.09%	0.03%	0.07%	0.09%	0.21%	0.19%	0.17%	0.10%	0.15%	0.14%	0.02%	0.06%	0.07%	0.15%	0.15%	0.14%	0.16%	0.11%	0.19%	0.15%	0.06%	0.02%	0.10%	0.18%	0.17%	0.08%	0.10%	0.21%	0.11%	0.11%	0.12%	0.10%
unclassified_Paludibacteraceae	0.03%	0.02%	0.04%	0.01%	0.02%	0.00%	0.00%	0.01%	0.01%	0.02%	0.04%	0.03%	0.03%	0.02%	0.00%	0.01%	0.02%	0.03%	0.02%	0.02%	0.03%	0.03%	0.03%	0.00%	0.00%	0.02%	0.02%	0.02%	0.05%	0.01%	0.02%	0.02%	0.00%	0.02%	0.00%	0.00%
unclassified_Paludibaculum	0.04%	0.01%	0.02%	0.02%	0.01%	0.01%	0.00%	0.01%	0.02%	0.03%	0.03%	0.01%	0.02%	0.03%	0.00%	0.01%	0.03%	0.01%	0.00%	0.02%	0.02%	0.01%	0.04%	0.01%	0.02%	0.01%	0.01%	0.01%	0.02%	0.02%	0.05%	0.04%	0.02%	0.05%	0.00%	0.01%
unclassified_Paracaedibacteraceae	0.02%	0.02%	0.01%	0.01%	0.01%	0.00%	0.01%	0.02%	0.01%	0.04%	0.04%	0.02%	0.02%	0.02%	0.00%	0.00%	0.01%	0.05%	0.03%	0.01%	0.02%	0.01%	0.05%	0.01%	0.00%	0.00%	0.01%	0.04%	0.01%	0.00%	0.03%	0.01%	0.00%	0.01%	0.01%	0.01%
unclassified_Parcubacteria_bacterium_OLB19	0.08%	0.06%	0.07%	0.05%	0.04%	0.02%	0.04%	0.00%	0.10%	0.05%	0.07%	0.06%	0.05%	0.06%	0.00%	0.01%	0.01%	0.05%	0.04%	0.06%	0.05%	0.02%	0.05%	0.02%	0.00%	0.01%	0.05%	0.06%	0.08%	0.02%	0.07%	0.06%	0.02%	0.04%	0.02%	0.02%
unclassified_Pedosphaeraceae	0.20%	0.19%	0.15%	0.09%	0.11%	0.03%	0.05%	0.15%	0.17%	0.15%	0.18%	0.11%	0.13%	0.19%	0.01%	0.04%	0.07%	0.18%	0.17%	0.12%	0.17%	0.12%	0.28%	0.08%	0.04%	0.05%	0.05%	0.17%	0.27%	0.07%	0.12%	0.19%	0.12%	0.12%	0.10%	0.11%
unclassified_Peptococcaceae	0.00%	0.00%	0.00%	0.00%	0.00%	0.00%	0.03%	0.02%	0.00%	0.00%	0.00%	0.00%	0.00%	0.01%	0.10%	0.01%	0.03%	0.01%	0.01%	0.00%	0.00%	0.01%	0.00%	0.04%	0.02%	0.01%	0.00%	0.03%	0.01%	0.00%	0.01%	0.00%	0.01%	0.01%	0.00%	0.00%
unclassified_Peptostreptococcaceae	0.01%	0.01%	0.00%	0.01%	0.00%	0.01%	0.04%	0.03%	0.02%	0.00%	0.02%	0.00%	0.00%	0.00%	0.02%	0.02%	0.01%	0.00%	0.00%	0.00%	0.02%	0.00%	0.00%	0.06%	0.06%	0.01%	0.00%	0.01%	0.00%	0.00%	0.00%	0.00%	0.03%	0.03%	0.04%	0.00%
unclassified_Planctomycetota	0.02%	0.00%	0.04%	0.00%	0.02%	0.00%	0.00%	0.00%	0.01%	0.01%	0.01%	0.00%	0.01%	0.01%	0.00%	0.00%	0.01%	0.01%	0.00%	0.00%	0.03%	0.00%	0.01%	0.00%	0.00%	0.01%	0.01%	0.02%	0.02%	0.01%	0.00%	0.02%	0.02%	0.02%	0.00%	0.01%
unclassified_Planococcaceae	0.03%	0.01%	0.01%	0.01%	0.01%	0.01%	0.06%	0.05%	0.03%	0.02%	0.02%	0.01%	0.02%	0.01%	0.05%	0.03%	0.01%	0.02%	0.01%	0.02%	0.00%	0.02%	0.01%	0.01%	0.05%	0.03%	0.03%	0.01%	0.02%	0.00%	0.00%	0.03%	0.01%	0.03%	0.04%	0.03%
unclassified_Pleomorphomonadaceae	0.08%	0.09%	0.16%	0.10%	0.11%	0.04%	0.01%	0.07%	0.12%	0.14%	0.13%	0.04%	0.11%	0.12%	0.00%	0.02%	0.02%	0.09%	0.10%	0.11%	0.13%	0.04%	0.14%	0.04%	0.02%	0.05%	0.08%	0.13%	0.13%	0.06%	0.11%	0.11%	0.12%	0.10%	0.10%	0.09%
unclassified_Prevotellaceae	0.12%	0.15%	0.18%	0.07%	0.10%	0.06%	0.09%	0.10%	0.12%	0.17%	0.12%	0.09%	0.12%	0.14%	0.03%	0.04%	0.10%	0.23%	0.11%	0.12%	0.17%	0.11%	0.14%	0.09%	0.06%	0.06%	0.05%	0.15%	0.18%	0.08%	0.13%	0.15%	0.10%	0.07%	0.17%	0.09%
unclassified_Prolixibacteraceae	0.06%	0.04%	0.03%	0.01%	0.02%	0.01%	0.02%	0.02%	0.04%	0.02%	0.07%	0.01%	0.03%	0.03%	0.00%	0.02%	0.02%	0.02%	0.03%	0.05%	0.04%	0.01%	0.02%	0.02%	0.01%	0.00%	0.01%	0.03%	0.04%	0.02%	0.03%	0.04%	0.01%	0.04%	0.01%	0.03%
unclassified_Pseudonocardiaceae	0.06%	0.04%	0.05%	0.05%	0.06%	0.06%	0.51%	0.28%	0.10%	0.07%	0.10%	0.04%	0.04%	0.08%	0.14%	0.12%	0.19%	0.05%	0.06%	0.07%	0.08%	0.03%	0.03%	0.11%	0.30%	0.08%	0.05%	0.08%	0.11%	0.02%	0.03%	0.08%	0.06%	0.21%	0.45%	0.06%
unclassified_RBG_13_54_9	0.12%	0.12%	0.12%	0.12%	0.10%	0.04%	0.04%	0.06%	0.10%	0.10%	0.09%	0.04%	0.10%	0.09%	0.00%	0.00%	0.02%	0.10%	0.07%	0.08%	0.10%	0.06%	0.12%	0.07%	0.01%	0.02%	0.02%	0.08%	0.16%	0.04%	0.13%	0.13%	0.08%	0.07%	0.08%	0.04%
unclassified_Rhizobiaceae	0.35%	0.35%	0.20%	0.59%	0.27%	0.16%	0.23%	0.24%	0.20%	0.23%	0.25%	0.12%	0.19%	0.23%	0.34%	0.15%	0.12%	0.22%	0.21%	0.20%	0.38%	0.17%	0.27%	0.22%	0.26%	0.24%	0.16%	0.32%	0.47%	0.25%	0.16%	0.23%	0.24%	0.27%	0.26%	0.28%
unclassified_Rhizobiales_Incertae_Sedis	0.28%	0.18%	0.19%	0.11%	0.13%	0.06%	0.13%	0.12%	0.20%	0.22%	0.24%	0.11%	0.15%	0.14%	0.07%	0.03%	0.07%	0.25%	0.18%	0.15%	0.12%	0.08%	0.32%	0.14%	0.08%	0.09%	0.09%	0.20%	0.21%	0.11%	0.17%	0.26%	0.14%	0.13%	0.22%	0.15%
unclassified_Rhodanobacteraceae	0.32%	0.27%	0.28%	0.18%	0.22%	0.08%	0.03%	0.09%	0.23%	0.31%	0.29%	0.17%	0.17%	0.22%	0.00%	0.02%	0.06%	0.33%	0.24%	0.22%	0.25%	0.16%	0.29%	0.17%	0.06%	0.04%	0.13%	0.23%	0.30%	0.13%	0.16%	0.20%	0.17%	0.18%	0.14%	0.15%
unclassified_Rhodobacteraceae	0.04%	0.02%	0.03%	0.02%	0.03%	0.01%	0.14%	0.10%	0.03%	0.04%	0.03%	0.01%	0.02%	0.03%	0.00%	0.06%	0.06%	0.05%	0.02%	0.02%	0.01%	0.00%	0.02%	0.02%	0.10%	0.03%	0.03%	0.01%	0.01%	0.02%	0.00%	0.01%	0.04%	0.10%	0.09%	0.01%
unclassified_Rhodocyclaceae	0.96%	0.94%	1.13%	0.66%	0.73%	0.30%	0.41%	0.37%	1.14%	1.10%	1.26%	0.63%	0.78%	0.97%	0.05%	0.14%	0.43%	0.87%	0.72%	0.86%	0.84%	0.49%	1.04%	0.57%	0.22%	0.18%	0.49%	0.84%	1.02%	0.39%	0.61%	0.88%	0.88%	0.69%	0.68%	0.63%
unclassified_Rhodospirillales	0.03%	0.00%	0.00%	0.00%	0.00%	0.01%	0.00%	0.00%	0.01%	0.03%	0.00%	0.00%	0.01%	0.00%	0.00%	0.01%	0.00%	0.00%	0.01%	0.01%	0.01%	0.01%	0.00%	0.00%	0.00%	0.00%	0.00%	0.00%	0.00%	0.00%	0.00%	0.01%	0.02%	0.00%	0.00%	0.00%
unclassified_Rikenellaceae	0.01%	0.03%	0.00%	0.02%	0.02%	0.01%	0.00%	0.01%	0.01%	0.01%	0.01%	0.01%	0.01%	0.01%	0.01%	0.00%	0.00%	0.01%	0.02%	0.02%	0.00%	0.01%	0.01%	0.02%	0.00%	0.00%	0.01%	0.02%	0.01%	0.00%	0.03%	0.01%	0.01%	0.01%	0.00%	0.02%
unclassified_Rokubacteriales	0.01%	0.00%	0.01%	0.00%	0.01%	0.01%	0.03%	0.01%	0.02%	0.01%	0.00%	0.00%	0.00%	0.00%	0.08%	0.03%	0.02%	0.01%	0.01%	0.01%	0.00%	0.00%	0.00%	0.01%	0.04%	0.00%	0.00%	0.00%	0.00%	0.00%	0.01%	0.00%	0.02%	0.02%	0.04%	0.01%
unclassified_Ruminococcaceae	0.03%	0.03%	0.00%	0.01%	0.00%	0.01%	0.01%	0.00%	0.00%	0.02%	0.02%	0.01%	0.01%	0.01%	0.01%	0.01%	0.03%	0.01%	0.01%	0.01%	0.01%	0.00%	0.01%	0.01%	0.01%	0.00%	0.00%	0.02%	0.03%	0.01%	0.03%	0.01%	0.01%	0.00%	0.04%	0.00%
unclassified_SBR1031	0.05%	0.04%	0.06%	0.02%	0.01%	0.01%	0.00%	0.01%	0.07%	0.01%	0.05%	0.01%	0.02%	0.02%	0.00%	0.01%	0.00%	0.05%	0.03%	0.02%	0.03%	0.02%	0.05%	0.00%	0.00%	0.02%	0.03%	0.04%	0.04%	0.01%	0.00%	0.01%	0.03%	0.01%	0.03%	0.02%
unclassified_SB_5	0.07%	0.05%	0.06%	0.03%	0.02%	0.01%	0.02%	0.01%	0.05%	0.08%	0.05%	0.01%	0.03%	0.04%	0.00%	0.00%	0.02%	0.03%	0.04%	0.03%	0.05%	0.02%	0.03%	0.01%	0.04%	0.01%	0.03%	0.05%	0.05%	0.02%	0.01%	0.08%	0.06%	0.02%	0.00%	0.02%
unclassified_SC_I_84	0.45%	0.42%	0.47%	0.29%	0.28%	0.14%	0.18%	0.29%	0.42%	0.49%	0.43%	0.25%	0.32%	0.45%	0.83%	0.11%	0.19%	0.42%	0.32%	0.33%	0.40%	0.23%	0.51%	0.20%	0.12%	0.07%	0.14%	0.33%	0.43%	0.17%	0.29%	0.31%	0.31%	0.42%	0.29%	0.24%
unclassified_SJA_15	0.47%	0.41%	0.41%	0.19%	0.33%	0.13%	0.13%	0.16%	0.41%	0.52%	0.40%	0.27%	0.35%	0.36%	0.01%	0.07%	0.06%	0.44%	0.30%	0.29%	0.35%	0.19%	0.44%	0.18%	0.06%	0.09%	0.21%	0.47%	0.42%	0.14%	0.37%	0.36%	0.29%	0.21%	0.28%	0.20%
unclassified_SJA_28	0.03%	0.02%	0.04%	0.02%	0.02%	0.01%	0.03%	0.01%	0.04%	0.03%	0.02%	0.01%	0.03%	0.02%	0.00%	0.00%	0.00%	0.03%	0.03%	0.02%	0.01%	0.02%	0.05%	0.01%	0.01%	0.01%	0.02%	0.04%	0.03%	0.00%	0.03%	0.03%	0.01%	0.02%	0.04%	0.02%
unclassified_SR_FBR_L83	0.05%	0.03%	0.05%	0.02%	0.03%	0.03%	0.02%	0.01%	0.04%	0.03%	0.02%	0.02%	0.04%	0.03%	0.01%	0.00%	0.00%	0.03%	0.04%	0.03%	0.06%	0.04%	0.02%	0.04%	0.00%	0.02%	0.03%	0.04%	0.08%	0.02%	0.04%	0.05%	0.04%	0.03%	0.01%	0.04%
unclassified_Saccharimonadales	0.07%	0.79%	0.12%	0.18%	0.38%	0.36%	0.07%	0.09%	0.12%	0.27%	0.14%	0.08%	0.09%	0.07%	0.01%	0.03%	0.18%	0.15%	0.05%	0.11%	0.15%	0.11%	0.14%	0.67%	1.23%	0.49%	0.80%	0.75%	0.28%	0.33%	0.12%	0.08%	0.18%	0.08%	0.04%	0.30%
unclassified_Sandaracinaceae	0.02%	0.02%	0.01%	0.01%	0.00%	0.00%	0.00%	0.00%	0.03%	0.00%	0.01%	0.01%	0.01%	0.03%	0.00%	0.01%	0.00%	0.02%	0.01%	0.02%	0.02%	0.01%	0.02%	0.01%	0.00%	0.00%	0.01%	0.04%	0.02%	0.00%	0.02%	0.04%	0.02%	0.00%	0.00%	0.01%
unclassified_Saprospiraceae	0.77%	0.61%	0.72%	0.33%	0.41%	0.17%	0.23%	0.32%	0.62%	0.60%	0.60%	0.34%	0.54%	0.52%	0.04%	0.10%	0.14%	0.59%	0.55%	0.52%	0.59%	0.34%	0.91%	0.38%	0.11%	0.13%	0.25%	0.53%	0.57%	0.32%	0.42%	0.54%	0.42%	0.39%	0.38%	0.39%
unclassified_Sphingomonadaceae	0.10%	0.11%	0.10%	0.05%	0.06%	0.05%	0.32%	0.24%	0.11%	0.12%	0.09%	0.04%	0.07%	0.05%	0.24%	0.09%	0.27%	0.14%	0.07%	0.07%	0.08%	0.04%	0.05%	0.12%	0.16%	0.06%	0.04%	0.08%	0.08%	0.04%	0.06%	0.10%	0.08%	0.15%	0.30%	0.04%
unclassified_Spirochaetaceae	0.04%	0.05%	0.02%	0.03%	0.03%	0.01%	0.06%	0.04%	0.02%	0.04%	0.07%	0.01%	0.03%	0.00%	0.00%	0.02%	0.05%	0.03%	0.05%	0.06%	0.02%	0.02%	0.05%	0.04%	0.04%	0.03%	0.02%	0.02%	0.01%	0.02%	0.02%	0.04%	0.04%	0.03%	0.03%	0.02%
unclassified_Sporomusaceae	0.00%	0.02%	0.02%	0.01%	0.00%	0.00%	0.01%	0.01%	0.03%	0.00%	0.02%	0.00%	0.01%	0.00%	0.00%	0.01%	0.00%	0.04%	0.01%	0.01%	0.02%	0.01%	0.00%	0.02%	0.02%	0.00%	0.02%	0.01%	0.03%	0.00%	0.00%	0.01%	0.01%	0.02%	0.00%	0.01%
unclassified_Steroidobacteraceae	0.03%	0.02%	0.03%	0.02%	0.01%	0.01%	0.11%	0.06%	0.02%	0.02%	0.03%	0.03%	0.03%	0.04%	0.07%	0.02%	0.02%	0.03%	0.01%	0.04%	0.04%	0.02%	0.03%	0.03%	0.03%	0.01%	0.01%	0.02%	0.03%	0.02%	0.02%	0.02%	0.03%	0.03%	0.04%	0.00%
unclassified_Subgroup_17	0.28%	0.29%	0.24%	0.13%	0.13%	0.07%	0.06%	0.14%	0.26%	0.23%	0.19%	0.14%	0.19%	0.16%	0.03%	0.01%	0.11%	0.23%	0.15%	0.20%	0.19%	0.09%	0.26%	0.10%	0.03%	0.04%	0.10%	0.16%	0.25%	0.09%	0.19%	0.27%	0.13%	0.13%	0.05%	0.13%
unclassified_Subgroup_2	0.00%	0.02%	0.03%	0.01%	0.01%	0.01%	0.10%	0.11%	0.03%	0.02%	0.02%	0.00%	0.03%	0.02%	0.58%	0.05%	0.07%	0.03%	0.02%	0.01%	0.01%	0.00%	0.02%	0.03%	0.11%	0.02%	0.02%	0.01%	0.01%	0.00%	0.02%	0.00%	0.03%	0.03%	0.04%	0.02%
unclassified_Subgroup_7	0.89%	0.85%	1.01%	0.46%	0.68%	0.21%	0.27%	0.43%	0.96%	0.85%	0.98%	0.55%	0.65%	0.80%	0.03%	0.12%	0.22%	0.94%	0.78%	0.83%	0.78%	0.44%	0.93%	0.46%	0.12%	0.23%	0.43%	0.79%	0.89%	0.41%	0.70%	0.89%	0.56%	0.68%	0.50%	0.39%
unclassified_Sumerlaeia	0.00%	0.02%	0.01%	0.00%	0.01%	0.00%	0.00%	0.01%	0.00%	0.01%	0.01%	0.00%	0.00%	0.01%	0.00%	0.01%	0.00%	0.01%	0.01%	0.02%	0.02%	0.00%	0.01%	0.00%	0.00%	0.00%	0.01%	0.02%	0.02%	0.01%	0.01%	0.02%	0.00%	0.00%	0.01%	0.00%
unclassified_Sutterellaceae	0.01%	0.00%	0.00%	0.00%	0.00%	0.00%	0.04%	0.03%	0.00%	0.01%	0.00%	0.01%	0.00%	0.01%	0.03%	0.01%	0.00%	0.01%	0.00%	0.00%	0.00%	0.00%	0.00%	0.01%	0.02%	0.02%	0.00%	0.00%	0.00%	0.00%	0.01%	0.01%	0.02%	0.02%	0.00%	0.00%
unclassified_Syntrophales	0.03%	0.02%	0.03%	0.02%	0.02%	0.01%	0.00%	0.01%	0.01%	0.03%	0.04%	0.02%	0.03%	0.03%	0.01%	0.01%	0.01%	0.04%	0.02%	0.04%	0.04%	0.01%	0.02%	0.01%	0.00%	0.01%	0.01%	0.03%	0.02%	0.01%	0.01%	0.04%	0.04%	0.03%	0.01%	0.01%
unclassified_Syntrophobacteraceae	0.04%	0.06%	0.04%	0.02%	0.02%	0.01%	0.01%	0.04%	0.06%	0.06%	0.02%	0.03%	0.03%	0.04%	0.00%	0.00%	0.01%	0.04%	0.02%	0.05%	0.04%	0.02%	0.02%	0.02%	0.01%	0.01%	0.01%	0.03%	0.02%	0.01%	0.04%	0.04%	0.03%	0.03%	0.00%	0.02%
unclassified_Taonella	0.01%	0.01%	0.01%	0.01%	0.02%	0.00%	0.01%	0.00%	0.01%	0.03%	0.01%	0.01%	0.01%	0.01%	0.00%	0.00%	0.01%	0.00%	0.02%	0.00%	0.00%	0.00%	0.00%	0.01%	0.00%	0.00%	0.01%	0.00%	0.00%	0.01%	0.01%	0.01%	0.00%	0.01%	0.00%	0.00%
unclassified_Thermodesulfovibrionia	3.19%	3.13%	3.25%	1.78%	2.15%	1.01%	0.94%	1.39%	3.09%	2.93%	2.70%	1.74%	2.18%	2.29%	0.12%	0.42%	1.03%	2.93%	2.47%	2.63%	2.69%	1.44%	3.55%	1.70%	0.59%	0.57%	1.38%	2.96%	3.24%	1.49%	2.48%	2.93%	2.17%	2.02%	1.70%	1.58%
unclassified_Veillonellales_Selenomonadales	0.63%	0.37%	0.51%	0.30%	0.38%	0.11%	0.05%	0.14%	0.42%	0.41%	0.77%	0.21%	0.42%	0.45%	0.02%	0.02%	0.19%	0.47%	0.34%	0.41%	0.44%	0.29%	0.47%	0.15%	0.04%	0.03%	0.25%	0.35%	0.55%	3.30%	0.33%	3.74%	0.26%	0.25%	0.14%	0.21%
unclassified_Verrucomicrobiota	0.00%	0.01%	0.03%	0.02%	0.02%	0.00%	0.00%	0.00%	0.01%	0.00%	0.01%	0.02%	0.01%	0.00%	0.00%	0.00%	0.00%	0.00%	0.01%	0.02%	0.03%	0.02%	0.02%	0.00%	0.00%	0.00%	0.01%	0.02%	0.03%	0.01%	0.01%	0.01%	0.01%	0.01%	0.01%	0.01%
unclassified_Vicinamibacteraceae	0.02%	0.01%	0.02%	0.03%	0.02%	0.03%	0.14%	0.10%	0.05%	0.03%	0.03%	0.00%	0.02%	0.02%	0.71%	0.08%	0.12%	0.03%	0.01%	0.00%	0.02%	0.01%	0.02%	0.04%	0.06%	0.03%	0.01%	0.01%	0.01%	0.00%	0.01%	0.01%	0.04%	0.05%	0.07%	0.01%
unclassified_Vicinamibacterales	0.08%	0.05%	0.07%	0.02%	0.02%	0.02%	0.17%	0.06%	0.05%	0.06%	0.07%	0.02%	0.04%	0.05%	0.81%	0.05%	0.05%	0.06%	0.01%	0.03%	0.02%	0.02%	0.04%	0.07%	0.07%	0.02%	0.02%	0.03%	0.04%	0.01%	0.01%	0.05%	0.04%	0.04%	0.06%	0.02%
unclassified_Victivallaceae	0.02%	0.02%	0.01%	0.00%	0.00%	0.00%	0.00%	0.00%	0.01%	0.01%	0.02%	0.00%	0.02%	0.01%	0.00%	0.00%	0.01%	0.01%	0.01%	0.00%	0.02%	0.01%	0.01%	0.01%	0.00%	0.00%	0.01%	0.01%	0.02%	0.00%	0.00%	0.01%	0.02%	0.01%	0.02%	0.01%
unclassified_WCHB1_41	0.05%	0.01%	0.01%	0.03%	0.04%	0.01%	0.01%	0.00%	0.01%	0.02%	0.01%	0.01%	0.01%	0.02%	0.00%	0.00%	0.02%	0.01%	0.05%	0.02%	0.03%	0.01%	0.02%	0.01%	0.00%	0.00%	0.01%	0.04%	0.05%	0.02%	0.02%	0.04%	0.02%	0.01%	0.00%	0.03%
unclassified_Xanthobacteraceae	0.36%	0.33%	0.41%	0.21%	0.35%	0.22%	0.99%	0.73%	0.47%	0.34%	0.35%	0.20%	0.32%	0.35%	2.15%	0.51%	0.53%	0.50%	0.29%	0.29%	0.34%	0.14%	0.52%	0.42%	0.68%	0.19%	0.19%	0.34%	0.41%	0.17%	0.22%	0.31%	0.39%	0.66%	0.77%	0.26%
unclassified_Xanthomonadaceae	0.03%	0.01%	0.02%	0.01%	0.01%	0.00%	0.04%	0.02%	0.03%	0.01%	0.03%	0.00%	0.02%	0.02%	0.01%	0.01%	0.01%	0.02%	0.03%	0.02%	0.01%	0.01%	0.03%	0.03%	0.00%	0.01%	0.00%	0.01%	0.02%	0.00%	0.01%	0.01%	0.02%	0.01%	0.02%	0.01%
unclassified_[Eubacterium]_coprostanoligenes_group	0.01%	0.01%	0.01%	0.01%	0.01%	0.04%	0.01%	0.05%	0.01%	0.01%	0.01%	0.01%	0.00%	0.01%	0.08%	0.03%	0.03%	0.00%	0.00%	0.00%	0.01%	0.01%	0.00%	0.04%	0.04%	0.01%	0.00%	0.00%	0.00%	0.01%	0.01%	0.00%	0.02%	0.05%	0.08%	0.02%
unclassified_env.OPS_17	1.41%	1.26%	1.41%	0.72%	0.87%	0.31%	0.25%	0.44%	1.19%	1.27%	1.14%	0.63%	0.98%	0.83%	0.04%	0.16%	0.35%	1.01%	0.90%	0.78%	1.03%	0.57%	1.28%	0.50%	0.22%	0.20%	0.60%	0.99%	1.39%	0.55%	1.07%	1.00%	0.83%	0.72%	0.45%	0.64%
unclassified_vadinBE97	0.00%	0.00%	0.00%	0.00%	0.00%	0.00%	0.00%	0.00%	0.02%	0.00%	0.00%	0.01%	0.01%	0.00%	0.00%	0.00%	0.00%	0.01%	0.00%	0.02%	0.01%	0.00%	0.01%	0.00%	0.00%	0.00%	0.00%	0.00%	0.00%	0.00%	0.01%	0.01%	0.00%	0.00%	0.02%	0.03%
uncultured_Acidobacteria_bacterium	0.06%	0.04%	0.03%	0.03%	0.02%	0.01%	0.11%	0.03%	0.07%	0.01%	0.03%	0.03%	0.02%	0.02%	0.71%	0.03%	0.06%	0.04%	0.03%	0.03%	0.04%	0.02%	0.03%	0.05%	0.08%	0.05%	0.04%	0.02%	0.03%	0.03%	0.01%	0.03%	0.03%	0.04%	0.05%	0.04%
uncultured_Acidobacteriales_bacterium	0.09%	0.13%	0.12%	0.06%	0.07%	0.02%	0.00%	0.05%	0.13%	0.09%	0.14%	0.09%	0.10%	0.09%	0.01%	0.03%	0.06%	0.11%	0.06%	0.10%	0.12%	0.05%	0.15%	0.10%	0.06%	0.01%	0.05%	0.08%	0.13%	0.07%	0.05%	0.12%	0.10%	0.04%	0.03%	0.03%
uncultured_Actinomycetales_bacterium	0.00%	0.03%	0.03%	0.02%	0.02%	0.01%	0.04%	0.03%	0.01%	0.01%	0.01%	0.00%	0.02%	0.01%	0.34%	0.00%	0.00%	0.00%	0.01%	0.00%	0.00%	0.01%	0.00%	0.00%	0.01%	0.00%	0.00%	0.00%	0.00%	0.00%	0.00%	0.00%	0.00%	0.03%	0.06%	0.03%
uncultured_Bacteroidales_bacterium	0.16%	0.12%	0.10%	0.07%	0.03%	0.11%	0.25%	0.19%	0.12%	0.17%	0.11%	0.07%	0.06%	0.09%	2.86%	0.10%	0.17%	0.14%	0.08%	0.09%	0.09%	0.06%	0.13%	0.11%	0.08%	0.05%	0.04%	0.08%	0.12%	0.04%	0.13%	0.11%	0.08%	0.13%	0.17%	0.08%
uncultured_Caldilineae_bacterium	0.05%	0.10%	0.03%	0.04%	0.03%	0.01%	0.04%	0.02%	0.08%	0.04%	0.06%	0.04%	0.06%	0.02%	0.00%	0.00%	0.02%	0.05%	0.03%	0.06%	0.04%	0.04%	0.05%	0.02%	0.03%	0.02%	0.02%	0.08%	0.05%	0.03%	0.06%	0.06%	0.01%	0.04%	0.06%	0.02%
uncultured_Candidatus_Saccharibacteria_bacterium	0.07%	0.01%	0.04%	0.02%	0.03%	0.01%	0.01%	0.03%	0.02%	0.04%	0.04%	0.01%	0.02%	0.01%	0.01%	0.01%	0.02%	0.04%	0.02%	0.03%	0.03%	0.01%	0.06%	0.02%	0.03%	0.01%	0.00%	0.07%	0.05%	0.02%	0.03%	0.06%	0.02%	0.02%	0.01%	0.01%
uncultured_Chlorobi_bacterium	0.33%	0.30%	0.36%	0.16%	0.18%	0.07%	0.08%	0.17%	0.22%	0.28%	0.33%	0.17%	0.23%	0.25%	0.01%	0.04%	0.17%	0.20%	0.27%	0.27%	0.25%	0.19%	0.31%	0.10%	0.14%	0.07%	0.15%	0.30%	0.29%	0.13%	0.28%	0.27%	0.17%	0.29%	0.14%	0.15%
uncultured_Chloroflexi_bacterium	0.28%	0.22%	0.32%	0.17%	0.23%	0.11%	0.15%	0.17%	0.22%	0.23%	0.27%	0.12%	0.22%	0.24%	0.03%	0.05%	0.13%	0.21%	0.27%	0.16%	0.25%	0.13%	0.30%	0.12%	0.08%	0.07%	0.09%	0.22%	0.27%	0.15%	0.15%	0.23%	0.16%	0.24%	0.17%	0.12%
uncultured_Clostridiaceae_bacterium	0.02%	0.03%	0.03%	0.02%	0.02%	0.00%	0.01%	0.04%	0.04%	0.04%	0.05%	0.02%	0.00%	0.02%	0.00%	0.00%	0.03%	0.01%	0.04%	0.04%	0.05%	0.02%	0.04%	0.02%	0.01%	0.01%	0.01%	0.03%	0.02%	0.01%	0.02%	0.02%	0.01%	0.04%	0.00%	0.03%
uncultured_Denitratisoma_sp.	0.44%	0.40%	0.44%	0.24%	0.30%	0.12%	0.19%	0.16%	0.49%	0.40%	0.44%	0.24%	0.29%	0.27%	0.01%	0.09%	0.12%	0.41%	0.31%	0.41%	0.33%	0.24%	0.51%	0.20%	0.09%	0.08%	0.20%	0.27%	0.46%	0.19%	0.29%	0.38%	0.24%	0.34%	0.35%	0.27%
uncultured_Desulfovibrio_sp.	0.00%	0.01%	0.01%	0.01%	0.00%	0.00%	0.01%	0.00%	0.00%	0.03%	0.01%	0.01%	0.03%	0.04%	0.04%	0.01%	0.00%	0.01%	0.00%	0.01%	0.01%	0.01%	0.01%	0.01%	0.00%	0.00%	0.01%	0.02%	0.00%	0.00%	0.01%	0.01%	0.02%	0.04%	0.02%	0.00%
uncultured_Desulfovirga_sp.	0.01%	0.01%	0.00%	0.00%	0.00%	0.01%	0.03%	0.04%	0.00%	0.01%	0.01%	0.00%	0.00%	0.00%	0.26%	0.03%	0.02%	0.00%	0.01%	0.00%	0.01%	0.01%	0.01%	0.00%	0.01%	0.00%	0.00%	0.00%	0.00%	0.00%	0.00%	0.01%	0.01%	0.04%	0.01%	0.01%
uncultured_Desulfuromonadales_bacterium	0.10%	0.09%	0.07%	0.08%	0.06%	0.03%	0.02%	0.03%	0.11%	0.08%	0.08%	0.04%	0.06%	0.07%	0.01%	0.00%	0.01%	0.09%	0.08%	0.07%	0.08%	0.05%	0.11%	0.03%	0.01%	0.02%	0.03%	0.07%	0.08%	0.05%	0.05%	0.06%	0.05%	0.03%	0.02%	0.02%
uncultured_Firmicutes_bacterium	0.00%	0.00%	0.00%	0.00%	0.01%	0.00%	0.04%	0.00%	0.01%	0.01%	0.03%	0.00%	0.02%	0.02%	0.49%	0.01%	0.01%	0.00%	0.00%	0.00%	0.00%	0.00%	0.00%	0.00%	0.00%	0.00%	0.00%	0.00%	0.00%	0.00%	0.00%	0.00%	0.02%	0.01%	0.01%	0.01%
uncultured_Holophaga_sp.	0.01%	0.01%	0.00%	0.00%	0.01%	0.01%	0.11%	0.11%	0.01%	0.01%	0.02%	0.00%	0.00%	0.01%	0.92%	0.03%	0.04%	0.02%	0.00%	0.00%	0.01%	0.00%	0.01%	0.05%	0.06%	0.01%	0.01%	0.00%	0.00%	0.01%	0.01%	0.00%	0.02%	0.00%	0.11%	0.01%
uncultured_Parcubacteria_group_bacterium	0.03%	0.04%	0.04%	0.00%	0.01%	0.01%	0.01%	0.00%	0.01%	0.03%	0.03%	0.01%	0.01%	0.01%	0.00%	0.01%	0.00%	0.05%	0.01%	0.02%	0.02%	0.01%	0.01%	0.03%	0.00%	0.01%	0.02%	0.04%	0.02%	0.00%	0.01%	0.03%	0.00%	0.01%	0.00%	0.01%
uncultured_Polyangiaceae_bacterium	0.03%	0.02%	0.03%	0.01%	0.01%	0.00%	0.02%	0.00%	0.01%	0.01%	0.01%	0.00%	0.04%	0.03%	0.00%	0.01%	0.00%	0.02%	0.00%	0.01%	0.02%	0.01%	0.02%	0.02%	0.00%	0.00%	0.00%	0.01%	0.02%	0.02%	0.02%	0.04%	0.01%	0.01%	0.01%	0.01%
uncultured_Stella_sp.	0.01%	0.01%	0.02%	0.00%	0.00%	0.01%	0.09%	0.04%	0.01%	0.01%	0.00%	0.01%	0.00%	0.01%	0.17%	0.05%	0.03%	0.02%	0.01%	0.00%	0.01%	0.00%	0.00%	0.01%	0.04%	0.03%	0.02%	0.00%	0.01%	0.00%	0.00%	0.01%	0.01%	0.03%	0.08%	0.01%
uncultured_Termite_group_1_bacterium	0.02%	0.03%	0.02%	0.02%	0.02%	0.01%	0.01%	0.01%	0.04%	0.04%	0.02%	0.01%	0.02%	0.04%	0.00%	0.01%	0.03%	0.02%	0.04%	0.03%	0.03%	0.02%	0.04%	0.03%	0.01%	0.02%	0.01%	0.03%	0.06%	0.02%	0.05%	0.02%	0.02%	0.06%	0.02%	0.01%
uncultured_Thermaerobacter_sp.	0.23%	0.18%	0.21%	0.12%	0.15%	0.11%	0.06%	0.03%	0.19%	0.20%	0.18%	0.10%	0.18%	0.14%	0.01%	0.00%	0.08%	0.16%	0.13%	0.15%	0.19%	0.10%	0.24%	0.07%	0.05%	0.04%	0.09%	0.15%	0.21%	0.07%	0.19%	0.16%	0.11%	0.13%	0.14%	0.13%
uncultured_Verrucomicrobia_bacterium	0.02%	0.01%	0.00%	0.02%	0.01%	0.01%	0.01%	0.00%	0.02%	0.01%	0.01%	0.00%	0.01%	0.02%	0.00%	0.00%	0.00%	0.00%	0.02%	0.01%	0.02%	0.01%	0.02%	0.00%	0.00%	0.00%	0.03%	0.01%	0.00%	0.00%	0.01%	0.03%	0.02%	0.00%	0.01%	0.02%
uncultured_actinobacterium	0.01%	0.03%	0.01%	0.00%	0.00%	0.00%	0.00%	0.00%	0.00%	0.03%	0.03%	0.01%	0.01%	0.01%	0.00%	0.00%	0.00%	0.02%	0.00%	0.01%	0.01%	0.00%	0.02%	0.00%	0.02%	0.00%	0.01%	0.03%	0.01%	0.01%	0.01%	0.02%	0.01%	0.00%	0.02%	0.00%
uncultured_bacterium_GR_296.II.11	0.02%	0.02%	0.02%	0.02%	0.02%	0.02%	0.01%	0.02%	0.02%	0.03%	0.02%	0.00%	0.02%	0.01%	0.00%	0.00%	0.01%	0.00%	0.01%	0.01%	0.01%	0.01%	0.04%	0.00%	0.00%	0.00%	0.03%	0.02%	0.02%	0.01%	0.01%	0.02%	0.02%	0.02%	0.07%	0.02%
uncultured_delta_proteobacterium	0.28%	0.35%	0.33%	0.16%	0.22%	0.08%	0.07%	0.13%	0.37%	0.34%	0.31%	0.18%	0.25%	0.22%	0.01%	0.01%	0.11%	0.35%	0.28%	0.25%	0.31%	0.16%	0.40%	0.17%	0.09%	0.09%	0.14%	0.33%	0.34%	0.18%	0.26%	0.41%	0.16%	0.21%	0.21%	0.17%
uncultured_forest_soil_bacterium	0.04%	0.02%	0.01%	0.01%	0.01%	0.02%	0.12%	0.13%	0.10%	0.02%	0.05%	0.02%	0.02%	0.03%	0.72%	0.09%	0.17%	0.07%	0.03%	0.02%	0.03%	0.02%	0.02%	0.07%	0.10%	0.03%	0.03%	0.02%	0.03%	0.01%	0.02%	0.01%	0.06%	0.04%	0.12%	0.02%
uncultured_gamma_proteobacterium	0.00%	0.00%	0.01%	0.01%	0.01%	0.01%	0.09%	0.10%	0.05%	0.02%	0.02%	0.00%	0.02%	0.02%	0.23%	0.03%	0.04%	0.02%	0.01%	0.01%	0.01%	0.00%	0.01%	0.04%	0.09%	0.01%	0.00%	0.00%	0.01%	0.00%	0.00%	0.00%	0.01%	0.03%	0.06%	0.01%
uncultured_prokaryote	0.96%	1.13%	0.96%	0.41%	0.52%	0.25%	0.25%	0.41%	0.74%	0.93%	0.94%	0.54%	0.61%	0.67%	0.18%	0.14%	0.28%	0.88%	0.75%	0.77%	0.84%	0.40%	1.00%	0.47%	0.23%	0.15%	0.49%	0.95%	1.00%	0.36%	0.75%	0.90%	0.69%	0.53%	0.54%	0.46%
uncultured_proteobacterium	0.00%	0.01%	0.02%	0.00%	0.00%	0.01%	0.04%	0.02%	0.00%	0.01%	0.01%	0.00%	0.00%	0.02%	0.50%	0.02%	0.00%	0.00%	0.00%	0.01%	0.01%	0.00%	0.00%	0.01%	0.01%	0.00%	0.00%	0.00%	0.00%	0.01%	0.00%	0.00%	0.01%	0.01%	0.01%	0.00%
uncultured_sludge_bacterium	0.08%	0.05%	0.06%	0.03%	0.03%	0.01%	0.03%	0.03%	0.12%	0.05%	0.04%	0.03%	0.03%	0.05%	0.00%	0.02%	0.04%	0.06%	0.03%	0.06%	0.05%	0.04%	0.03%	0.03%	0.01%	0.02%	0.02%	0.02%	0.05%	0.01%	0.06%	0.05%	0.01%	0.02%	0.04%	0.04%
uncultured_sludge_bacterium_H5	0.05%	0.01%	0.00%	0.01%	0.02%	0.00%	0.01%	0.00%	0.01%	0.01%	0.01%	0.02%	0.00%	0.01%	0.00%	0.00%	0.00%	0.01%	0.00%	0.01%	0.00%	0.00%	0.00%	0.01%	0.00%	0.00%	0.01%	0.00%	0.01%	0.00%	0.01%	0.00%	0.00%	0.01%	0.01%	0.00%
uncultured_soil_bacterium	1.07%	1.05%	0.97%	0.62%	0.64%	0.28%	0.37%	0.45%	0.97%	1.00%	0.92%	0.55%	0.88%	0.88%	0.14%	0.22%	0.44%	0.99%	0.82%	0.82%	0.89%	0.46%	1.05%	0.52%	0.21%	0.31%	0.55%	0.97%	1.22%	0.53%	0.90%	0.95%	0.75%	0.68%	0.66%	0.58%
