# Supplementary material for: Surveillance of tick-borne bacteria infection in ticks and forestry populations in Inner Mongolia, China
Source: Front Public Health. 2024 Feb 29;12:1302133. doi: 10.3389/fpubh.2024.1302133 (PMC10938913; doi:10.3389/fpubh.2024.1302133)
Supplement: Supplementary file 4 [file Table_4.XLS]

Species	N1	N10	N11	N12	N13	N14	N15	N16	N17	N18	N19	N2	N20	N21	N22	N23	N24	N25	N26	N27	N28	N29	N3	N30	N31	N32	N33	N34	N35	N36	N4	N5	N6	N7	N8	N9
Acidaminococcus_intestini	0.00%	0.00%	0.00%	0.00%	0.00%	0.01%	0.14%	0.06%	0.01%	0.01%	0.00%	0.00%	0.00%	0.00%	0.00%	0.06%	0.03%	0.01%	0.01%	0.00%	0.00%	0.00%	0.00%	0.02%	0.06%	0.03%	0.00%	0.01%	0.00%	0.00%	0.01%	0.00%	0.00%	0.02%	0.05%	0.01%
Acidibacter_ferrireducens	0.01%	0.01%	0.01%	0.01%	0.00%	0.02%	0.14%	0.08%	0.03%	0.01%	0.03%	0.00%	0.01%	0.01%	0.02%	0.07%	0.07%	0.05%	0.01%	0.00%	0.01%	0.00%	0.01%	0.07%	0.06%	0.02%	0.02%	0.02%	0.02%	0.01%	0.00%	0.02%	0.05%	0.06%	0.13%	0.01%
Aequorivita_capsosiphonis	0.01%	0.00%	0.00%	0.00%	0.00%	0.05%	0.32%	0.41%	0.17%	0.00%	0.00%	0.00%	0.00%	0.00%	0.01%	0.22%	0.28%	0.07%	0.00%	0.00%	0.00%	0.00%	0.01%	0.19%	0.26%	0.23%	0.03%	0.01%	0.00%	0.00%	0.01%	0.00%	0.12%	0.21%	0.38%	0.01%
Aeromicrobium_sp._KAR59	0.00%	0.00%	0.00%	0.00%	0.00%	0.06%	0.31%	0.30%	0.04%	0.00%	0.00%	0.01%	0.01%	0.00%	0.01%	0.15%	0.16%	0.06%	0.00%	0.00%	0.01%	0.00%	0.00%	0.15%	0.24%	0.09%	0.03%	0.00%	0.01%	0.00%	0.01%	0.00%	0.07%	0.14%	0.20%	0.02%
Alistipes_inops	0.00%	0.00%	0.01%	0.00%	0.00%	0.01%	0.02%	0.01%	0.00%	0.00%	0.00%	0.00%	0.00%	0.00%	0.11%	0.01%	0.02%	0.00%	0.00%	0.00%	0.00%	0.00%	0.00%	0.02%	0.02%	0.01%	0.00%	0.00%	0.00%	0.00%	0.01%	0.00%	0.00%	0.00%	0.01%	0.00%
Anaerovorax_sp._E109	0.05%	0.02%	0.03%	0.01%	0.01%	0.03%	0.01%	0.01%	0.02%	0.01%	0.03%	0.00%	0.02%	0.04%	0.01%	0.01%	0.00%	0.02%	0.02%	0.01%	0.04%	0.01%	0.02%	0.01%	0.00%	0.00%	0.01%	0.03%	0.02%	0.42%	0.00%	0.51%	0.03%	0.01%	0.02%	0.00%
Arenimonas_subflava	0.52%	0.39%	0.55%	0.25%	0.33%	0.19%	0.14%	0.23%	0.42%	0.50%	0.46%	0.25%	0.34%	0.39%	0.01%	0.11%	0.14%	0.48%	0.37%	0.43%	0.37%	0.27%	0.59%	0.33%	0.09%	0.06%	0.25%	0.47%	0.47%	0.18%	0.33%	0.41%	0.30%	0.23%	0.21%	0.21%
Bacillus_sp._MT03	0.01%	0.00%	0.00%	0.00%	0.00%	0.00%	0.04%	0.02%	0.01%	0.01%	0.01%	0.01%	0.01%	0.01%	0.03%	0.04%	0.06%	0.02%	0.04%	0.04%	0.02%	0.02%	0.01%	0.02%	0.01%	0.02%	0.01%	0.01%	0.01%	0.01%	0.00%	0.01%	0.01%	0.00%	0.01%	0.00%
Bacteroides_fragilis	0.01%	0.00%	0.01%	0.00%	0.00%	0.01%	0.19%	0.10%	0.02%	0.01%	0.00%	0.01%	0.01%	0.01%	0.01%	0.04%	0.14%	0.02%	0.02%	0.00%	0.02%	0.00%	0.00%	0.04%	0.19%	0.05%	0.00%	0.01%	0.00%	0.00%	0.02%	0.01%	0.00%	0.06%	0.18%	0.01%
Bacteroides_stercorirosoris	0.07%	0.03%	0.04%	0.02%	0.04%	0.04%	0.19%	0.13%	0.08%	0.03%	0.05%	0.02%	0.02%	0.03%	0.01%	0.13%	0.16%	0.08%	0.04%	0.02%	0.03%	0.02%	0.05%	0.09%	0.14%	0.07%	0.05%	0.03%	0.03%	0.00%	0.04%	0.04%	0.08%	0.14%	0.27%	0.03%
Bacteroides_stercoris	0.01%	0.00%	0.01%	0.00%	0.00%	0.01%	0.03%	0.06%	0.00%	0.00%	0.00%	0.01%	0.00%	0.00%	0.12%	0.01%	0.02%	0.00%	0.01%	0.00%	0.00%	0.00%	0.00%	0.00%	0.07%	0.00%	0.01%	0.00%	0.00%	0.00%	0.01%	0.01%	0.02%	0.00%	0.00%	0.01%
Bombilactobacillus_bombi	0.00%	0.01%	0.00%	0.00%	0.00%	0.00%	0.19%	0.08%	0.01%	0.00%	0.00%	0.00%	0.01%	0.00%	0.01%	0.07%	0.11%	0.01%	0.01%	0.02%	0.00%	0.00%	0.01%	0.02%	0.11%	0.05%	0.01%	0.00%	0.00%	0.01%	0.00%	0.01%	0.01%	0.10%	0.06%	0.01%
Borrelia_miyamotoi	0.00%	0.00%	0.00%	0.00%	0.00%	0.00%	0.00%	0.00%	0.00%	0.00%	0.00%	0.00%	0.00%	0.00%	0.00%	0.00%	0.00%	0.00%	0.00%	0.00%	0.00%	0.00%	0.00%	0.00%	0.00%	0.00%	0.00%	0.00%	0.00%	0.00%	0.00%	0.00%	0.22%	0.15%	0.35%	0.00%
Candidatus_Brocadia_caroliniensis	0.32%	0.18%	0.29%	0.10%	0.14%	0.04%	0.03%	0.07%	0.21%	0.18%	0.18%	0.10%	0.16%	0.21%	0.01%	0.02%	0.03%	0.31%	0.17%	0.18%	0.21%	0.07%	0.21%	0.11%	0.03%	0.05%	0.11%	0.29%	0.24%	0.11%	0.14%	0.21%	0.14%	0.14%	0.12%	0.11%
Candidatus_Fritschea_eriococci	0.00%	0.00%	0.00%	0.00%	0.00%	0.00%	0.00%	0.00%	0.00%	0.00%	0.00%	0.00%	0.00%	0.00%	0.00%	0.00%	0.00%	0.00%	0.00%	0.00%	0.00%	0.00%	0.00%	0.00%	0.00%	0.00%	0.00%	0.00%	0.00%	0.00%	0.00%	0.00%	0.00%	0.00%	0.00%	0.00%
Chitinimonas_taiwanensis	0.02%	0.01%	0.01%	0.02%	0.01%	0.00%	0.00%	0.03%	0.01%	0.00%	0.01%	0.00%	0.01%	0.02%	0.00%	0.00%	0.01%	0.02%	0.01%	0.01%	0.00%	0.01%	0.01%	0.00%	0.00%	0.00%	0.01%	0.02%	0.00%	0.01%	0.02%	0.02%	0.00%	0.00%	0.00%	0.00%
Chlorobium_limicola	0.64%	0.52%	0.71%	0.41%	0.46%	0.23%	0.12%	0.27%	0.61%	0.59%	0.64%	0.31%	0.45%	0.46%	0.02%	0.05%	0.19%	0.40%	0.52%	0.57%	0.60%	0.28%	0.76%	0.30%	0.08%	0.09%	0.31%	0.63%	0.58%	0.25%	0.46%	0.60%	0.37%	0.31%	0.32%	0.36%
Chryseobacterium_piscium	0.06%	0.02%	0.05%	0.34%	0.22%	0.53%	0.15%	0.03%	0.03%	0.07%	0.06%	0.02%	0.03%	0.02%	0.00%	0.04%	0.19%	0.11%	0.07%	0.09%	0.05%	0.65%	0.05%	0.06%	0.14%	1.16%	0.42%	0.03%	0.04%	1.76%	0.02%	0.03%	0.05%	0.04%	0.09%	0.04%
Clostridiales_bacterium_CIEAF_020	0.01%	0.02%	0.01%	0.00%	0.00%	0.01%	0.05%	0.04%	0.01%	0.00%	0.01%	0.00%	0.00%	0.00%	0.13%	0.01%	0.06%	0.01%	0.01%	0.01%	0.00%	0.00%	0.00%	0.02%	0.03%	0.01%	0.01%	0.00%	0.01%	0.01%	0.01%	0.01%	0.03%	0.04%	0.05%	0.01%
Clostridium_sp._Culture_27	0.02%	0.01%	0.01%	0.00%	0.00%	0.01%	0.12%	0.17%	0.02%	0.02%	0.01%	0.00%	0.01%	0.00%	0.01%	0.04%	0.13%	0.07%	0.00%	0.00%	0.00%	0.00%	0.00%	0.11%	0.07%	0.03%	0.03%	0.01%	0.01%	0.00%	0.01%	0.03%	0.04%	0.04%	0.13%	0.01%
Comamonas_aquatica	0.00%	0.01%	0.00%	0.08%	0.33%	0.10%	0.02%	0.02%	0.01%	0.01%	0.01%	0.00%	0.01%	0.01%	0.00%	0.05%	0.03%	0.04%	0.02%	0.02%	0.04%	2.09%	0.00%	0.06%	0.03%	1.53%	0.05%	0.05%	0.02%	2.58%	0.02%	0.01%	0.07%	0.02%	0.03%	0.13%
Corynebacterium_halotolerans	0.00%	0.00%	0.00%	0.00%	0.00%	0.00%	0.00%	0.00%	0.00%	0.00%	0.00%	0.00%	0.00%	0.00%	0.00%	0.00%	0.00%	0.00%	0.00%	0.00%	0.00%	0.00%	0.00%	0.00%	0.00%	0.00%	0.00%	0.00%	0.00%	0.00%	0.00%	0.00%	0.00%	0.00%	0.00%	0.00%
Coxiella_endosymbiont_of_Dermacentor_marginatus	0.00%	0.00%	0.00%	0.00%	0.00%	0.00%	0.00%	0.00%	0.00%	0.00%	0.00%	0.00%	0.00%	0.00%	0.00%	0.02%	0.01%	0.35%	0.88%	0.52%	13.08%	0.01%	0.00%	0.02%	0.00%	0.00%	0.00%	0.00%	0.00%	0.00%	0.00%	0.00%	0.00%	0.00%	0.01%	0.00%
Coxiellaceae_bacterium_RFE03	0.00%	0.00%	0.00%	0.00%	0.00%	0.00%	0.00%	0.00%	0.00%	0.00%	0.00%	0.00%	0.00%	0.00%	0.00%	0.00%	0.00%	0.00%	0.00%	0.00%	0.00%	0.00%	0.00%	0.00%	0.00%	0.00%	0.00%	0.00%	0.00%	0.00%	0.00%	0.00%	0.00%	0.00%	0.00%	0.00%
Dialister_massiliensis	0.00%	0.00%	0.00%	0.00%	0.00%	0.02%	0.12%	0.08%	0.02%	0.01%	0.00%	0.00%	0.00%	0.01%	0.00%	0.05%	0.04%	0.02%	0.01%	0.01%	0.00%	0.00%	0.01%	0.02%	0.09%	0.02%	0.01%	0.00%	0.01%	0.00%	0.01%	0.00%	0.06%	0.06%	0.13%	0.01%
Dietzia_maris	0.01%	0.09%	0.01%	0.05%	0.07%	0.03%	0.01%	0.02%	0.02%	0.11%	0.00%	0.00%	0.01%	0.00%	0.01%	0.00%	0.14%	0.02%	0.00%	0.01%	0.01%	0.00%	0.01%	0.16%	0.05%	0.05%	0.08%	0.13%	0.08%	0.09%	0.02%	0.00%	0.08%	0.02%	0.01%	0.10%
Flavobacterium_cauense	0.03%	0.02%	0.02%	0.01%	0.02%	0.01%	0.03%	0.04%	0.04%	0.02%	0.02%	0.01%	0.01%	0.03%	0.00%	0.02%	0.02%	0.00%	0.02%	0.04%	0.03%	0.02%	0.04%	0.02%	0.01%	0.00%	0.01%	0.03%	0.02%	0.02%	0.03%	0.03%	0.02%	0.03%	0.02%	0.02%
Flavobacterium_sp._C5	0.05%	0.08%	0.03%	0.64%	0.70%	0.64%	0.08%	0.03%	0.04%	0.12%	0.07%	0.03%	0.01%	0.01%	0.00%	0.05%	0.04%	0.05%	0.04%	0.01%	0.07%	0.15%	0.04%	0.10%	0.14%	0.82%	0.82%	0.02%	0.04%	0.13%	0.02%	0.02%	0.02%	0.04%	0.06%	0.07%
Francisella_endosymbiont_of_Hyalomma_truncatum	0.02%	0.02%	0.03%	0.03%	0.03%	0.04%	0.13%	0.07%	0.03%	0.05%	0.03%	0.04%	0.05%	0.03%	0.06%	0.05%	0.04%	0.03%	0.03%	0.04%	0.06%	0.02%	0.02%	0.03%	0.04%	0.04%	0.02%	0.01%	0.01%	0.03%	0.04%	0.02%	0.03%	0.05%	0.08%	0.03%
Fusobacterium_necrophorum	0.03%	0.05%	0.14%	0.06%	0.07%	0.06%	0.11%	0.09%	0.07%	0.07%	0.15%	0.03%	0.05%	0.08%	0.08%	0.04%	0.06%	0.06%	0.05%	0.12%	0.05%	0.07%	0.09%	0.03%	0.04%	0.04%	0.04%	0.02%	0.10%	0.04%	0.03%	0.06%	0.03%	0.07%	0.09%	0.08%
Helicobacter_typhlonius	0.03%	0.03%	0.03%	0.01%	0.02%	0.16%	0.30%	0.26%	0.10%	0.01%	0.02%	0.01%	0.02%	0.02%	0.09%	0.21%	0.23%	0.12%	0.02%	0.03%	0.02%	0.01%	0.03%	0.15%	0.21%	0.11%	0.07%	0.02%	0.04%	0.01%	0.01%	0.02%	0.13%	0.14%	0.33%	0.07%
Hyphomicrobium_zavarzinii	0.07%	0.10%	0.11%	0.03%	0.05%	0.04%	0.01%	0.01%	0.12%	0.04%	0.07%	0.03%	0.07%	0.03%	0.01%	0.00%	0.08%	0.05%	0.04%	0.06%	0.05%	0.03%	0.06%	0.01%	0.02%	0.01%	0.02%	0.06%	0.05%	0.03%	0.07%	0.11%	0.03%	0.05%	0.03%	0.05%
Ileibacterium_valens	0.00%	0.00%	0.01%	0.02%	0.02%	0.02%	0.03%	0.02%	0.01%	0.02%	0.01%	0.01%	0.02%	0.03%	0.03%	0.01%	0.01%	0.00%	0.01%	0.01%	0.01%	0.04%	0.00%	0.00%	0.00%	0.01%	0.01%	0.00%	0.00%	0.00%	0.02%	0.01%	0.01%	0.01%	0.01%	0.01%
Lactobacillus_iners	0.00%	0.00%	0.00%	0.00%	0.01%	0.01%	0.05%	0.05%	0.00%	0.00%	0.00%	0.00%	0.00%	0.00%	0.05%	0.03%	0.07%	0.02%	0.00%	0.00%	0.00%	0.00%	0.01%	0.06%	0.04%	0.03%	0.01%	0.00%	0.00%	0.00%	0.00%	0.00%	0.01%	0.01%	0.08%	0.00%
Lactobacillus_intestinalis	0.02%	0.03%	0.01%	0.01%	0.03%	0.01%	0.05%	0.09%	0.03%	0.03%	0.03%	0.01%	0.03%	0.03%	0.01%	0.03%	0.12%	0.01%	0.01%	0.02%	0.01%	0.01%	0.02%	0.01%	0.06%	0.04%	0.02%	0.01%	0.02%	0.01%	0.03%	0.02%	0.03%	0.01%	0.09%	0.02%
Lactobacillus_jensenii	0.00%	0.00%	0.00%	0.00%	0.00%	0.01%	0.05%	0.02%	0.03%	0.00%	0.00%	0.00%	0.00%	0.00%	0.00%	0.06%	0.04%	0.01%	0.00%	0.00%	0.00%	0.00%	0.00%	0.04%	0.04%	0.00%	0.01%	0.00%	0.00%	0.00%	0.00%	0.00%	0.02%	0.05%	0.05%	0.00%
Leptolyngbya_boryana	0.00%	0.01%	0.00%	0.00%	0.01%	0.00%	0.03%	0.05%	0.03%	0.00%	0.00%	0.00%	0.00%	0.01%	0.00%	0.06%	0.03%	0.00%	0.00%	0.01%	0.00%	0.00%	0.00%	0.01%	0.07%	0.02%	0.02%	0.00%	0.00%	0.00%	0.00%	0.01%	0.03%	0.05%	0.02%	0.01%
Lysobacter_daejeonensis	0.29%	0.26%	0.27%	0.18%	0.19%	0.10%	0.17%	0.20%	0.37%	0.27%	0.33%	0.17%	0.20%	0.20%	0.01%	0.07%	0.15%	0.34%	0.27%	0.24%	0.30%	0.11%	0.38%	0.17%	0.05%	0.09%	0.11%	0.31%	0.26%	0.10%	0.17%	0.20%	0.23%	0.21%	0.19%	0.18%
Malacoplasma_muris	0.07%	0.05%	0.02%	0.04%	0.02%	0.00%	0.00%	0.03%	0.03%	0.02%	0.01%	0.04%	0.04%	0.02%	0.00%	0.00%	0.00%	0.02%	0.05%	0.01%	0.04%	0.02%	0.06%	0.00%	0.00%	0.00%	0.02%	0.04%	0.06%	0.03%	0.05%	0.03%	0.04%	0.04%	0.01%	0.01%
Meiothermus_silvanus	0.00%	0.00%	0.00%	0.00%	0.00%	0.00%	0.12%	0.38%	0.00%	0.85%	0.15%	0.17%	0.00%	0.00%	0.01%	0.01%	0.01%	0.00%	0.00%	0.00%	0.00%	0.00%	0.00%	0.00%	0.02%	0.00%	0.00%	0.00%	0.01%	0.00%	0.00%	0.00%	0.00%	0.01%	0.20%	0.00%
Methyloparacoccus_murrellii	0.04%	0.05%	0.08%	0.02%	0.03%	0.01%	0.00%	0.01%	0.06%	0.04%	0.06%	0.02%	0.04%	0.06%	0.00%	0.00%	0.03%	0.02%	0.04%	0.03%	0.05%	0.02%	0.05%	0.03%	0.00%	0.00%	0.01%	0.02%	0.04%	0.02%	0.02%	0.04%	0.06%	0.06%	0.03%	0.02%
Methylovulum_miyakonense	0.67%	0.60%	0.61%	0.40%	0.50%	0.20%	0.18%	0.26%	0.83%	0.71%	0.71%	0.31%	0.44%	0.50%	0.01%	0.09%	0.20%	0.58%	0.53%	0.46%	0.49%	0.25%	0.89%	0.35%	0.09%	0.08%	0.29%	0.63%	0.69%	0.30%	0.35%	0.53%	0.39%	0.48%	0.29%	0.34%
Mucispirillum_schaedleri	0.00%	0.00%	0.00%	0.00%	0.00%	0.02%	0.04%	0.05%	0.01%	0.00%	0.01%	0.00%	0.01%	0.00%	0.03%	0.01%	0.01%	0.01%	0.00%	0.01%	0.01%	0.01%	0.00%	0.02%	0.01%	0.00%	0.00%	0.00%	0.00%	0.01%	0.00%	0.00%	0.00%	0.02%	0.01%	0.00%
Mucispirillum_sp._69	0.03%	0.00%	0.03%	0.01%	0.01%	0.00%	0.03%	0.02%	0.03%	0.00%	0.01%	0.00%	0.01%	0.00%	0.24%	0.01%	0.01%	0.01%	0.00%	0.00%	0.02%	0.00%	0.00%	0.01%	0.02%	0.01%	0.01%	0.00%	0.00%	0.01%	0.00%	0.00%	0.01%	0.01%	0.01%	0.02%
Mycoplasma_hyosynoviae	0.00%	0.00%	0.00%	0.01%	0.00%	0.01%	0.03%	0.00%	0.02%	0.00%	0.01%	0.00%	0.01%	0.01%	0.02%	0.01%	0.01%	0.01%	0.00%	0.02%	0.01%	0.01%	0.00%	0.00%	0.00%	0.00%	0.01%	0.01%	0.00%	0.02%	0.01%	0.00%	0.01%	0.01%	0.00%	0.01%
Mycoplasma_sualvi	0.02%	0.03%	0.01%	0.02%	0.01%	0.01%	0.00%	0.00%	0.03%	0.04%	0.05%	0.02%	0.02%	0.02%	0.00%	0.00%	0.00%	0.03%	0.03%	0.01%	0.05%	0.00%	0.01%	0.01%	0.00%	0.01%	0.01%	0.01%	0.01%	0.01%	0.02%	0.01%	0.01%	0.01%	0.01%	0.01%
Oleiharenicola_alkalitolerans	0.03%	0.01%	0.02%	0.02%	0.00%	0.00%	0.00%	0.02%	0.00%	0.02%	0.01%	0.01%	0.00%	0.01%	0.00%	0.00%	0.00%	0.00%	0.02%	0.02%	0.01%	0.00%	0.01%	0.01%	0.00%	0.00%	0.00%	0.00%	0.02%	0.02%	0.00%	0.04%	0.01%	0.02%	0.01%	0.01%
Parabacteroides_acidifaciens	0.00%	0.00%	0.00%	0.00%	0.00%	0.00%	0.06%	0.05%	0.02%	0.00%	0.00%	0.00%	0.00%	0.00%	0.00%	0.02%	0.01%	0.00%	0.00%	0.00%	0.00%	0.00%	0.01%	0.00%	0.04%	0.01%	0.00%	0.00%	0.00%	0.00%	0.00%	0.00%	0.01%	0.05%	0.06%	0.00%
Parabacteroides_goldsteinii	0.01%	0.00%	0.01%	0.02%	0.03%	0.05%	0.10%	0.02%	0.03%	0.01%	0.00%	0.00%	0.03%	0.02%	0.09%	0.04%	0.03%	0.02%	0.00%	0.00%	0.02%	0.03%	0.01%	0.04%	0.04%	0.00%	0.02%	0.00%	0.00%	0.01%	0.01%	0.01%	0.04%	0.03%	0.00%	0.03%
Parabacteroides_merdae	0.01%	0.03%	0.00%	0.01%	0.00%	0.01%	0.11%	0.03%	0.02%	0.00%	0.00%	0.00%	0.00%	0.00%	0.11%	0.04%	0.06%	0.00%	0.01%	0.00%	0.00%	0.01%	0.01%	0.01%	0.11%	0.04%	0.00%	0.01%	0.00%	0.01%	0.00%	0.01%	0.05%	0.08%	0.07%	0.01%
Phascolarctobacterium_sp._canine_oral_taxon_149	0.01%	0.00%	0.01%	0.00%	0.00%	0.00%	0.05%	0.02%	0.03%	0.00%	0.01%	0.00%	0.00%	0.01%	0.21%	0.06%	0.07%	0.00%	0.00%	0.00%	0.00%	0.00%	0.03%	0.00%	0.10%	0.01%	0.01%	0.00%	0.01%	0.01%	0.00%	0.00%	0.02%	0.02%	0.06%	0.00%
Phocaeicola_plebeius	0.00%	0.00%	0.00%	0.00%	0.00%	0.00%	0.02%	0.03%	0.00%	0.00%	0.01%	0.00%	0.00%	0.01%	0.49%	0.01%	0.01%	0.00%	0.00%	0.01%	0.00%	0.00%	0.00%	0.01%	0.00%	0.00%	0.00%	0.00%	0.01%	0.00%	0.00%	0.00%	0.01%	0.00%	0.00%	0.00%
Phocaeicola_sartorii	0.01%	0.00%	0.01%	0.02%	0.02%	0.02%	0.12%	0.08%	0.03%	0.01%	0.02%	0.01%	0.00%	0.01%	0.01%	0.03%	0.08%	0.02%	0.00%	0.00%	0.01%	0.01%	0.03%	0.04%	0.05%	0.03%	0.01%	0.01%	0.00%	0.01%	0.01%	0.02%	0.04%	0.04%	0.13%	0.02%
Prevotella_oralis	0.01%	0.00%	0.00%	0.00%	0.00%	0.00%	0.09%	0.04%	0.00%	0.00%	0.00%	0.00%	0.00%	0.00%	0.00%	0.06%	0.03%	0.02%	0.00%	0.00%	0.00%	0.01%	0.00%	0.05%	0.05%	0.02%	0.01%	0.00%	0.01%	0.00%	0.00%	0.00%	0.01%	0.04%	0.08%	0.00%
Pseudoxanthomonas_mexicana	0.05%	0.01%	0.02%	0.00%	0.01%	0.02%	0.03%	0.00%	0.08%	0.03%	0.03%	0.02%	0.02%	0.03%	0.01%	0.00%	0.01%	0.05%	0.04%	0.01%	0.02%	0.00%	0.02%	0.02%	0.00%	0.02%	0.01%	0.03%	0.02%	0.02%	0.01%	0.02%	0.02%	0.01%	0.04%	0.03%
Psychrobacter_alimentarius	0.53%	2.31%	0.22%	2.67%	3.11%	4.37%	0.54%	0.39%	0.26%	2.03%	0.31%	0.17%	0.11%	0.06%	0.07%	0.28%	0.40%	0.40%	0.31%	0.28%	1.89%	1.26%	0.22%	13.31%	16.54%	11.13%	5.67%	2.45%	1.17%	1.32%	0.12%	0.30%	7.88%	0.35%	0.68%	6.34%
Quatrionicoccus_sp._MOB7_1	0.00%	0.01%	0.01%	0.00%	0.01%	0.00%	0.03%	0.00%	0.02%	0.01%	0.01%	0.01%	0.00%	0.00%	0.00%	0.00%	0.00%	0.01%	0.01%	0.00%	0.01%	0.00%	0.01%	0.00%	0.00%	0.00%	0.01%	0.00%	0.02%	0.00%	0.01%	0.01%	0.01%	0.01%	0.01%	0.01%
Rhodobacter_sp._XJ_1	0.05%	0.02%	0.03%	0.01%	0.03%	0.01%	0.01%	0.00%	0.02%	0.03%	0.03%	0.02%	0.02%	0.02%	0.00%	0.00%	0.02%	0.02%	0.01%	0.02%	0.03%	0.01%	0.05%	0.01%	0.01%	0.01%	0.00%	0.02%	0.03%	0.01%	0.00%	0.02%	0.02%	0.02%	0.02%	0.01%
Ruminococcaceae_bacterium_CPB6	0.01%	0.01%	0.01%	0.01%	0.01%	0.01%	0.02%	0.01%	0.01%	0.01%	0.01%	0.01%	0.01%	0.00%	0.02%	0.01%	0.01%	0.00%	0.00%	0.01%	0.01%	0.01%	0.00%	0.01%	0.00%	0.00%	0.01%	0.00%	0.00%	0.00%	0.00%	0.01%	0.00%	0.00%	0.01%	0.00%
Sedimentibacter_sp._E177	0.05%	0.04%	0.03%	0.01%	0.05%	0.00%	0.03%	0.00%	0.07%	0.01%	0.09%	0.04%	0.03%	0.03%	0.00%	0.00%	0.01%	0.02%	0.01%	0.07%	0.03%	0.01%	0.04%	0.00%	0.02%	0.01%	0.04%	0.04%	0.04%	0.53%	0.03%	0.66%	0.03%	0.01%	0.01%	0.03%
Slackia_exigua	0.00%	0.00%	0.00%	0.00%	0.00%	0.00%	0.10%	0.02%	0.00%	0.00%	0.00%	0.00%	0.00%	0.00%	0.00%	0.01%	0.03%	0.00%	0.00%	0.00%	0.01%	0.00%	0.00%	0.01%	0.11%	0.02%	0.00%	0.00%	0.01%	0.00%	0.00%	0.01%	0.00%	0.02%	0.01%	0.00%
Sphingobacterium_spiritivorum	0.05%	0.12%	0.04%	0.16%	0.24%	0.22%	0.11%	0.04%	0.01%	0.06%	0.05%	0.02%	0.01%	0.02%	0.00%	0.02%	0.04%	0.05%	0.04%	0.04%	0.05%	0.77%	0.03%	0.19%	0.20%	1.15%	0.31%	0.13%	0.08%	0.52%	0.04%	0.04%	0.15%	0.04%	0.04%	0.15%
Sphingomonas_fonticola	0.02%	0.02%	0.02%	0.01%	0.02%	0.01%	0.00%	0.00%	0.03%	0.03%	0.01%	0.01%	0.01%	0.01%	0.00%	0.00%	0.00%	0.03%	0.02%	0.00%	0.02%	0.01%	0.02%	0.00%	0.01%	0.02%	0.01%	0.02%	0.02%	0.01%	0.01%	0.02%	0.00%	0.03%	0.02%	0.00%
Tetragenococcus_halophilus	0.01%	0.00%	0.00%	0.00%	0.00%	0.01%	0.04%	0.02%	0.01%	0.00%	0.00%	0.00%	0.00%	0.00%	0.01%	0.01%	0.04%	0.00%	0.00%	0.00%	0.00%	0.00%	0.00%	0.01%	0.04%	0.01%	0.01%	0.00%	0.01%	0.00%	0.00%	0.00%	0.01%	0.01%	0.03%	0.00%
Thermomonosporaceae_bacterium_YE4_D4_16_CH2	0.02%	0.00%	0.01%	0.00%	0.00%	0.01%	0.06%	0.05%	0.01%	0.00%	0.01%	0.00%	0.01%	0.01%	0.02%	0.05%	0.06%	0.01%	0.01%	0.01%	0.01%	0.00%	0.03%	0.03%	0.04%	0.02%	0.01%	0.01%	0.02%	0.01%	0.00%	0.02%	0.02%	0.04%	0.04%	0.00%
Tractidigestivibacter_scatoligenes	0.00%	0.00%	0.00%	0.00%	0.00%	0.00%	0.04%	0.05%	0.00%	0.00%	0.00%	0.00%	0.00%	0.00%	0.00%	0.06%	0.00%	0.00%	0.01%	0.00%	0.00%	0.00%	0.02%	0.00%	0.05%	0.01%	0.00%	0.00%	0.01%	0.00%	0.01%	0.00%	0.00%	0.07%	0.04%	0.00%
Trichinella_pseudospiralis	0.02%	0.00%	0.00%	0.01%	0.03%	0.01%	0.09%	0.03%	0.00%	0.01%	0.01%	0.00%	0.01%	0.00%	0.00%	0.03%	0.02%	0.02%	0.00%	0.03%	0.01%	0.01%	0.00%	0.02%	0.10%	0.01%	0.02%	0.01%	0.01%	0.01%	0.00%	0.01%	0.02%	0.06%	0.05%	0.00%
Turneriella_parva	0.26%	0.17%	0.28%	0.13%	0.12%	0.04%	0.02%	0.04%	0.16%	0.20%	0.11%	0.08%	0.16%	0.11%	0.01%	0.01%	0.05%	0.23%	0.12%	0.20%	0.14%	0.12%	0.24%	0.12%	0.03%	0.05%	0.10%	0.21%	0.14%	0.12%	0.13%	0.23%	0.10%	0.13%	0.10%	0.11%
Unassigned	0.02%	0.07%	0.07%	0.08%	0.07%	0.10%	0.07%	0.03%	0.03%	0.03%	0.02%	0.02%	0.02%	0.02%	0.05%	0.01%	0.01%	0.00%	0.02%	0.01%	0.01%	0.00%	0.02%	0.01%	0.01%	0.00%	0.00%	0.00%	0.00%	0.00%	0.01%	0.02%	0.02%	0.11%	0.11%	0.13%
Unclassified	0.00%	0.00%	0.00%	0.00%	0.00%	0.00%	0.08%	0.06%	0.01%	0.00%	0.00%	0.00%	0.00%	0.00%	0.01%	0.03%	0.03%	0.03%	0.00%	0.00%	0.01%	0.00%	0.00%	0.00%	0.09%	0.01%	0.01%	0.01%	0.00%	0.00%	0.01%	0.00%	0.00%	0.04%	0.02%	0.00%
Vogesella_alkaliphila	0.15%	0.07%	0.07%	0.08%	0.04%	0.03%	0.01%	0.03%	0.09%	0.09%	0.09%	0.04%	0.05%	0.05%	0.00%	0.02%	0.05%	0.09%	0.05%	0.07%	0.08%	0.03%	0.08%	0.07%	0.01%	0.02%	0.03%	0.05%	0.07%	0.03%	0.04%	0.09%	0.08%	0.08%	0.06%	0.06%
Vogesella_bacterium_E2_14	0.51%	0.45%	0.51%	0.27%	0.31%	0.17%	0.11%	0.30%	0.54%	0.58%	0.51%	0.24%	0.39%	0.47%	0.02%	0.05%	0.16%	0.38%	0.36%	0.38%	0.46%	0.15%	0.52%	0.23%	0.08%	0.07%	0.21%	0.32%	0.49%	0.16%	0.37%	0.45%	0.32%	0.36%	0.24%	0.32%
beta_proteobacterium_HTCC349	0.66%	0.59%	0.58%	0.29%	0.40%	0.20%	0.16%	0.21%	0.62%	0.67%	0.49%	0.29%	0.49%	0.51%	0.03%	0.07%	0.20%	0.56%	0.48%	0.50%	0.50%	0.27%	0.64%	0.38%	0.05%	0.07%	0.27%	0.54%	0.73%	0.27%	0.39%	0.66%	0.50%	0.49%	0.37%	0.32%
endosymbiont_of_Naegleria_clarki	0.07%	0.06%	0.04%	0.03%	0.04%	0.01%	0.02%	0.03%	0.06%	0.06%	0.05%	0.04%	0.09%	0.06%	0.00%	0.02%	0.02%	0.06%	0.05%	0.06%	0.04%	0.04%	0.09%	0.02%	0.01%	0.00%	0.05%	0.09%	0.08%	0.04%	0.04%	0.09%	0.02%	0.07%	0.02%	0.03%
methanotrophic_bacterium_AK_K6	0.18%	0.17%	0.15%	0.07%	0.12%	0.04%	0.03%	0.08%	0.25%	0.20%	0.17%	0.11%	0.12%	0.12%	0.01%	0.02%	0.11%	0.12%	0.12%	0.17%	0.20%	0.09%	0.16%	0.08%	0.01%	0.03%	0.05%	0.12%	0.17%	0.09%	0.09%	0.16%	0.14%	0.08%	0.10%	0.09%
methanotrophic_bacterium_GFS_K6	0.40%	0.36%	0.46%	0.25%	0.29%	0.12%	0.13%	0.21%	0.47%	0.37%	0.43%	0.22%	0.31%	0.34%	0.01%	0.12%	0.18%	0.41%	0.31%	0.36%	0.41%	0.20%	0.49%	0.19%	0.09%	0.05%	0.22%	0.37%	0.49%	0.17%	0.27%	0.39%	0.33%	0.35%	0.18%	0.19%
unclassified_0319_6G20	0.01%	0.00%	0.01%	0.01%	0.01%	0.00%	0.01%	0.00%	0.02%	0.02%	0.00%	0.00%	0.00%	0.02%	0.00%	0.01%	0.03%	0.01%	0.01%	0.01%	0.01%	0.01%	0.01%	0.02%	0.00%	0.00%	0.01%	0.01%	0.00%	0.00%	0.02%	0.00%	0.00%	0.00%	0.01%	0.00%
unclassified_1174_901_12	0.01%	0.02%	0.03%	0.01%	0.01%	0.00%	0.11%	0.07%	0.07%	0.02%	0.02%	0.00%	0.01%	0.01%	0.01%	0.05%	0.06%	0.04%	0.02%	0.02%	0.02%	0.01%	0.01%	0.02%	0.05%	0.01%	0.01%	0.02%	0.02%	0.01%	0.01%	0.02%	0.02%	0.05%	0.08%	0.01%
unclassified_37_13	0.01%	0.02%	0.02%	0.01%	0.00%	0.00%	0.00%	0.00%	0.04%	0.03%	0.02%	0.03%	0.02%	0.02%	0.00%	0.00%	0.00%	0.03%	0.02%	0.02%	0.02%	0.00%	0.03%	0.01%	0.00%	0.00%	0.01%	0.01%	0.02%	0.01%	0.00%	0.01%	0.02%	0.01%	0.00%	0.01%
unclassified_A0839	0.01%	0.03%	0.02%	0.00%	0.01%	0.00%	0.03%	0.00%	0.04%	0.01%	0.02%	0.01%	0.02%	0.00%	0.01%	0.01%	0.00%	0.01%	0.00%	0.02%	0.04%	0.01%	0.05%	0.01%	0.00%	0.00%	0.01%	0.02%	0.01%	0.01%	0.02%	0.01%	0.00%	0.01%	0.02%	0.01%
unclassified_A21b	0.02%	0.05%	0.04%	0.03%	0.02%	0.01%	0.01%	0.02%	0.03%	0.04%	0.06%	0.01%	0.03%	0.02%	0.00%	0.00%	0.02%	0.04%	0.01%	0.04%	0.05%	0.02%	0.06%	0.00%	0.01%	0.01%	0.02%	0.03%	0.03%	0.02%	0.02%	0.04%	0.06%	0.02%	0.00%	0.04%
unclassified_A4b	0.13%	0.10%	0.20%	0.11%	0.10%	0.03%	0.01%	0.04%	0.18%	0.17%	0.20%	0.08%	0.11%	0.08%	0.01%	0.02%	0.02%	0.10%	0.14%	0.14%	0.14%	0.06%	0.16%	0.11%	0.02%	0.04%	0.09%	0.15%	0.20%	0.08%	0.13%	0.17%	0.09%	0.10%	0.10%	0.08%
unclassified_AKYH767	0.40%	0.43%	0.42%	0.23%	0.30%	0.10%	0.07%	0.22%	0.37%	0.36%	0.38%	0.22%	0.29%	0.37%	0.03%	0.07%	0.09%	0.33%	0.40%	0.32%	0.34%	0.19%	0.42%	0.20%	0.06%	0.09%	0.20%	0.32%	0.44%	0.18%	0.31%	0.42%	0.24%	0.21%	0.30%	0.18%
unclassified_Acetobacter	0.02%	0.01%	0.01%	0.01%	0.00%	0.01%	0.01%	0.04%	0.02%	0.00%	0.01%	0.01%	0.00%	0.00%	0.01%	0.02%	0.03%	0.01%	0.00%	0.00%	0.00%	0.00%	0.00%	0.00%	0.01%	0.02%	0.00%	0.00%	0.00%	0.00%	0.00%	0.01%	0.03%	0.01%	0.03%	0.00%
unclassified_Acetobacteraceae	0.02%	0.06%	0.06%	0.02%	0.02%	0.05%	0.27%	0.20%	0.03%	0.04%	0.02%	0.00%	0.01%	0.05%	0.23%	0.09%	0.14%	0.07%	0.02%	0.03%	0.02%	0.01%	0.06%	0.09%	0.15%	0.06%	0.04%	0.03%	0.07%	0.01%	0.02%	0.01%	0.02%	0.11%	0.19%	0.03%
unclassified_Acetobacterium	0.00%	0.01%	0.00%	0.01%	0.01%	0.00%	0.02%	0.01%	0.00%	0.00%	0.03%	0.00%	0.00%	0.00%	0.00%	0.00%	0.00%	0.00%	0.01%	0.01%	0.01%	0.00%	0.00%	0.00%	0.00%	0.00%	0.00%	0.01%	0.01%	0.01%	0.00%	0.01%	0.01%	0.01%	0.01%	0.00%
unclassified_Acetobacteroides	0.01%	0.00%	0.01%	0.00%	0.01%	0.00%	0.00%	0.00%	0.02%	0.01%	0.02%	0.00%	0.02%	0.00%	0.00%	0.00%	0.00%	0.01%	0.00%	0.01%	0.02%	0.01%	0.00%	0.00%	0.01%	0.00%	0.00%	0.00%	0.00%	0.00%	0.00%	0.00%	0.03%	0.01%	0.01%	0.00%
unclassified_Achromobacter	0.01%	0.05%	0.02%	0.12%	0.06%	0.05%	0.04%	0.03%	0.02%	0.04%	0.03%	0.01%	0.01%	0.01%	0.40%	0.02%	0.03%	0.03%	0.02%	0.00%	0.18%	0.11%	0.01%	0.05%	0.27%	0.42%	0.07%	0.04%	0.04%	0.23%	0.02%	0.01%	0.06%	0.04%	0.07%	0.02%
unclassified_Acidibacter	0.10%	0.08%	0.11%	0.04%	0.06%	0.07%	0.63%	0.47%	0.20%	0.10%	0.13%	0.07%	0.06%	0.07%	1.01%	0.38%	0.31%	0.12%	0.06%	0.06%	0.09%	0.06%	0.12%	0.31%	0.44%	0.14%	0.06%	0.05%	0.07%	0.04%	0.06%	0.08%	0.12%	0.25%	0.39%	0.08%
unclassified_Acidimicrobiia	0.01%	0.00%	0.01%	0.01%	0.00%	0.00%	0.08%	0.14%	0.01%	0.01%	0.00%	0.00%	0.00%	0.02%	0.12%	0.07%	0.13%	0.01%	0.00%	0.02%	0.00%	0.01%	0.02%	0.02%	0.11%	0.03%	0.00%	0.02%	0.01%	0.01%	0.00%	0.01%	0.04%	0.06%	0.07%	0.02%
unclassified_Acidipila_Silvibacterium	0.02%	0.02%	0.02%	0.02%	0.02%	0.03%	0.24%	0.10%	0.04%	0.04%	0.03%	0.01%	0.01%	0.03%	0.11%	0.10%	0.09%	0.06%	0.05%	0.03%	0.01%	0.02%	0.04%	0.07%	0.13%	0.04%	0.02%	0.03%	0.03%	0.02%	0.01%	0.03%	0.04%	0.04%	0.21%	0.01%
unclassified_Acidobacteriaceae__Subgroup_1	0.11%	0.11%	0.13%	0.05%	0.09%	0.12%	0.84%	0.46%	0.18%	0.08%	0.11%	0.06%	0.10%	0.07%	0.48%	0.41%	0.41%	0.12%	0.08%	0.16%	0.09%	0.05%	0.12%	0.19%	0.47%	0.12%	0.11%	0.11%	0.13%	0.08%	0.05%	0.10%	0.09%	0.29%	0.46%	0.06%
unclassified_Acidobacteriales	0.09%	0.05%	0.05%	0.04%	0.01%	0.05%	0.29%	0.26%	0.13%	0.06%	0.08%	0.03%	0.05%	0.06%	1.47%	0.27%	0.28%	0.10%	0.05%	0.03%	0.04%	0.05%	0.04%	0.13%	0.21%	0.06%	0.07%	0.03%	0.08%	0.03%	0.03%	0.04%	0.09%	0.13%	0.25%	0.04%
unclassified_Acidothermus	0.05%	0.04%	0.07%	0.03%	0.03%	0.03%	0.41%	0.37%	0.10%	0.05%	0.04%	0.04%	0.02%	0.06%	0.35%	0.24%	0.24%	0.14%	0.01%	0.04%	0.04%	0.03%	0.05%	0.16%	0.37%	0.07%	0.05%	0.06%	0.04%	0.02%	0.04%	0.07%	0.14%	0.25%	0.43%	0.04%
unclassified_Acidovorax	0.50%	0.40%	0.50%	0.25%	0.27%	0.13%	0.16%	0.25%	0.49%	0.35%	0.36%	0.28%	0.33%	0.27%	0.08%	0.09%	0.13%	0.30%	0.32%	0.32%	0.42%	0.20%	0.53%	0.20%	0.16%	0.11%	0.16%	0.27%	0.35%	0.20%	0.26%	0.41%	0.37%	0.30%	0.24%	0.18%
unclassified_Acinetobacter	1.38%	9.86%	1.27%	11.18%	17.41%	25.22%	1.60%	8.69%	1.44%	2.83%	1.24%	0.77%	0.76%	0.78%	0.26%	1.04%	2.84%	0.87%	0.84%	0.78%	0.81%	10.99%	0.94%	14.68%	14.04%	15.74%	16.67%	11.54%	4.83%	5.71%	0.63%	0.74%	6.60%	1.26%	2.44%	14.88%
unclassified_Actinobacteria	0.03%	0.01%	0.01%	0.00%	0.01%	0.00%	0.09%	0.05%	0.04%	0.00%	0.03%	0.00%	0.01%	0.02%	0.01%	0.02%	0.01%	0.03%	0.01%	0.01%	0.01%	0.00%	0.01%	0.04%	0.03%	0.00%	0.01%	0.01%	0.00%	0.00%	0.00%	0.01%	0.04%	0.09%	0.05%	0.00%
unclassified_Actinobacteriota	0.01%	0.00%	0.01%	0.00%	0.01%	0.00%	0.00%	0.00%	0.00%	0.00%	0.02%	0.01%	0.01%	0.00%	0.01%	0.00%	0.00%	0.01%	0.01%	0.01%	0.02%	0.00%	0.01%	0.00%	0.01%	0.00%	0.01%	0.01%	0.01%	0.01%	0.01%	0.00%	0.00%	0.00%	0.01%	0.00%
unclassified_Actinospica	0.03%	0.01%	0.00%	0.01%	0.00%	0.01%	0.11%	0.08%	0.01%	0.01%	0.01%	0.01%	0.02%	0.01%	0.03%	0.03%	0.03%	0.03%	0.00%	0.01%	0.01%	0.00%	0.02%	0.02%	0.09%	0.02%	0.01%	0.02%	0.02%	0.01%	0.01%	0.00%	0.02%	0.07%	0.12%	0.02%
unclassified_Aequorivita	0.00%	0.00%	0.00%	0.00%	0.00%	0.01%	0.04%	0.03%	0.00%	0.00%	0.00%	0.00%	0.00%	0.00%	0.00%	0.01%	0.04%	0.00%	0.00%	0.00%	0.01%	0.00%	0.00%	0.03%	0.01%	0.01%	0.00%	0.00%	0.00%	0.00%	0.00%	0.00%	0.00%	0.04%	0.07%	0.00%
unclassified_Aeromicrobium	0.01%	0.02%	0.00%	0.01%	0.02%	0.01%	0.03%	0.01%	0.01%	0.00%	0.01%	0.00%	0.00%	0.00%	0.01%	0.01%	0.01%	0.02%	0.00%	0.03%	0.01%	0.00%	0.00%	0.01%	0.01%	0.02%	0.02%	0.00%	0.00%	0.02%	0.00%	0.00%	0.00%	0.03%	0.01%	0.00%
unclassified_Aeromonas	0.08%	0.07%	0.14%	0.05%	0.15%	0.09%	0.22%	0.32%	0.19%	0.15%	0.04%	0.07%	0.03%	0.06%	0.17%	0.20%	0.19%	0.12%	0.07%	0.04%	0.10%	0.11%	0.08%	0.19%	0.13%	0.56%	0.07%	0.06%	0.05%	2.13%	0.04%	0.06%	0.15%	0.08%	0.30%	0.07%
unclassified_Ahniella	0.09%	0.08%	0.07%	0.05%	0.05%	0.04%	0.01%	0.02%	0.12%	0.08%	0.06%	0.06%	0.07%	0.09%	0.00%	0.02%	0.03%	0.13%	0.07%	0.09%	0.07%	0.04%	0.11%	0.07%	0.00%	0.01%	0.05%	0.10%	0.12%	0.05%	0.04%	0.06%	0.07%	0.03%	0.11%	0.07%
unclassified_Akkermansia	0.03%	0.01%	0.06%	0.03%	0.04%	0.08%	0.15%	0.22%	0.11%	0.02%	0.03%	0.03%	0.04%	0.03%	0.26%	0.09%	0.20%	0.07%	0.03%	0.02%	0.02%	0.04%	0.04%	0.11%	0.16%	0.05%	0.05%	0.03%	0.06%	0.02%	0.01%	0.03%	0.07%	0.14%	0.23%	0.04%
unclassified_Alistipes	0.21%	0.19%	0.17%	0.13%	0.10%	0.14%	0.18%	0.25%	0.24%	0.19%	0.19%	0.12%	0.21%	0.10%	0.61%	0.05%	0.17%	0.15%	0.18%	0.15%	0.18%	0.11%	0.24%	0.15%	0.11%	0.07%	0.11%	0.17%	0.23%	0.09%	0.19%	0.15%	0.22%	0.16%	0.17%	0.13%
unclassified_Allobaculum	0.04%	0.05%	0.03%	0.05%	0.04%	0.12%	0.11%	0.07%	0.05%	0.07%	0.04%	0.03%	0.05%	0.04%	0.20%	0.05%	0.05%	0.05%	0.05%	0.03%	0.09%	0.04%	0.02%	0.13%	0.05%	0.03%	0.03%	0.02%	0.02%	0.04%	0.06%	0.03%	0.06%	0.04%	0.08%	0.06%
unclassified_Alloprevotella	0.21%	0.20%	0.16%	0.12%	0.15%	0.10%	0.03%	0.10%	0.21%	0.25%	0.17%	0.10%	0.21%	0.11%	0.02%	0.03%	0.07%	0.16%	0.22%	0.14%	0.16%	0.09%	0.21%	0.14%	0.03%	0.02%	0.08%	0.19%	0.24%	0.11%	0.21%	0.14%	0.10%	0.11%	0.11%	0.12%
unclassified_Allorhizobium_Neorhizobium_Pararhizobium_Rhizobium	0.04%	0.35%	0.01%	0.36%	0.62%	0.37%	0.32%	0.94%	0.07%	0.27%	0.06%	0.04%	0.03%	0.03%	0.14%	0.25%	0.73%	0.12%	0.07%	0.09%	1.72%	0.63%	0.07%	0.42%	1.14%	1.51%	0.77%	0.40%	0.17%	1.35%	0.06%	0.05%	0.67%	0.18%	0.23%	0.33%
unclassified_Alphaproteobacteria	0.13%	0.11%	0.12%	0.06%	0.10%	0.03%	0.22%	0.20%	0.16%	0.08%	0.12%	0.08%	0.11%	0.10%	0.18%	0.16%	0.07%	0.14%	0.14%	0.11%	0.15%	0.06%	0.14%	0.12%	0.11%	0.03%	0.10%	0.12%	0.13%	0.06%	0.12%	0.14%	0.08%	0.09%	0.13%	0.07%
unclassified_Aminobacterium	0.00%	0.01%	0.00%	0.01%	0.00%	0.00%	0.01%	0.01%	0.00%	0.00%	0.00%	0.01%	0.02%	0.00%	0.00%	0.01%	0.00%	0.00%	0.01%	0.00%	0.01%	0.00%	0.00%	0.00%	0.00%	0.00%	0.00%	0.00%	0.00%	0.01%	0.01%	0.00%	0.00%	0.00%	0.01%	0.00%
unclassified_Anaerocolumna	0.05%	0.02%	0.01%	0.01%	0.02%	0.01%	0.00%	0.00%	0.04%	0.03%	0.03%	0.02%	0.01%	0.02%	0.01%	0.00%	0.01%	0.05%	0.02%	0.03%	0.02%	0.02%	0.03%	0.03%	0.00%	0.00%	0.02%	0.02%	0.04%	0.40%	0.02%	0.43%	0.02%	0.02%	0.01%	0.02%
unclassified_Anaerolinea	0.00%	0.02%	0.01%	0.00%	0.01%	0.00%	0.00%	0.02%	0.00%	0.01%	0.00%	0.01%	0.00%	0.01%	0.00%	0.00%	0.01%	0.01%	0.01%	0.00%	0.00%	0.01%	0.01%	0.00%	0.00%	0.00%	0.00%	0.00%	0.02%	0.00%	0.00%	0.00%	0.00%	0.00%	0.01%	0.00%
unclassified_Anaerolineaceae	1.14%	0.89%	0.80%	0.52%	0.58%	0.22%	0.30%	0.41%	0.97%	0.91%	0.88%	0.42%	0.68%	0.62%	0.06%	0.13%	0.32%	0.72%	0.67%	0.85%	0.77%	0.41%	0.99%	0.45%	0.15%	0.19%	0.42%	0.88%	1.03%	0.33%	0.68%	1.06%	0.47%	0.57%	0.52%	0.55%
unclassified_Anaerolineaceae_UCG_001	0.01%	0.01%	0.03%	0.02%	0.02%	0.00%	0.00%	0.00%	0.01%	0.02%	0.00%	0.01%	0.02%	0.02%	0.00%	0.00%	0.00%	0.01%	0.02%	0.02%	0.00%	0.01%	0.02%	0.02%	0.00%	0.00%	0.00%	0.02%	0.02%	0.01%	0.01%	0.01%	0.01%	0.01%	0.00%	0.01%
unclassified_Anaerolineae	0.46%	0.36%	0.45%	0.23%	0.32%	0.18%	0.15%	0.23%	0.42%	0.44%	0.42%	0.19%	0.32%	0.37%	0.03%	0.13%	0.20%	0.44%	0.46%	0.36%	0.47%	0.23%	0.48%	0.25%	0.11%	0.09%	0.25%	0.49%	0.51%	0.20%	0.37%	0.50%	0.26%	0.31%	0.31%	0.24%
unclassified_Anaerosolibacter	0.02%	0.02%	0.03%	0.01%	0.02%	0.01%	0.01%	0.02%	0.03%	0.04%	0.04%	0.01%	0.02%	0.03%	0.01%	0.00%	0.03%	0.01%	0.03%	0.03%	0.04%	0.01%	0.04%	0.01%	0.00%	0.00%	0.01%	0.02%	0.02%	0.32%	0.04%	0.46%	0.02%	0.01%	0.02%	0.03%
unclassified_Anaerotruncus	0.01%	0.02%	0.03%	0.01%	0.01%	0.03%	0.11%	0.10%	0.02%	0.00%	0.01%	0.01%	0.01%	0.01%	0.11%	0.04%	0.07%	0.01%	0.02%	0.01%	0.01%	0.01%	0.01%	0.04%	0.10%	0.01%	0.00%	0.01%	0.00%	0.00%	0.01%	0.00%	0.03%	0.04%	0.08%	0.03%
unclassified_Anaplasma	0.00%	0.00%	0.00%	0.00%	0.00%	0.00%	0.00%	0.00%	0.00%	0.00%	0.00%	0.00%	0.00%	0.00%	0.00%	0.00%	0.00%	0.00%	0.00%	0.00%	0.00%	0.01%	0.00%	0.01%	0.00%	0.00%	0.00%	0.00%	0.00%	0.00%	0.00%	0.00%	0.00%	0.00%	0.00%	0.00%
unclassified_Ancylobacter	0.02%	0.03%	0.01%	0.00%	0.00%	0.00%	0.01%	0.00%	0.00%	0.02%	0.01%	0.01%	0.01%	0.00%	0.00%	0.02%	0.01%	0.01%	0.02%	0.02%	0.01%	0.01%	0.01%	0.02%	0.01%	0.01%	0.00%	0.01%	0.02%	0.00%	0.01%	0.04%	0.01%	0.00%	0.02%	0.01%
unclassified_Apibacter	0.00%	0.01%	0.00%	0.00%	0.01%	0.00%	0.15%	0.05%	0.01%	0.01%	0.00%	0.00%	0.01%	0.00%	0.00%	0.11%	0.06%	0.01%	0.01%	0.00%	0.00%	0.00%	0.00%	0.01%	0.14%	0.03%	0.00%	0.00%	0.03%	0.00%	0.01%	0.00%	0.01%	0.11%	0.08%	0.00%
unclassified_Aquimonas	0.09%	0.06%	0.07%	0.04%	0.06%	0.01%	0.02%	0.01%	0.07%	0.04%	0.09%	0.03%	0.03%	0.03%	0.01%	0.01%	0.01%	0.06%	0.05%	0.04%	0.05%	0.04%	0.10%	0.02%	0.01%	0.01%	0.03%	0.07%	0.03%	0.02%	0.02%	0.06%	0.02%	0.04%	0.02%	0.03%
unclassified_Aquisphaera	0.00%	0.01%	0.00%	0.00%	0.02%	0.00%	0.01%	0.05%	0.01%	0.00%	0.00%	0.00%	0.01%	0.00%	0.05%	0.02%	0.03%	0.01%	0.00%	0.02%	0.00%	0.00%	0.00%	0.00%	0.03%	0.01%	0.00%	0.01%	0.01%	0.01%	0.00%	0.01%	0.00%	0.02%	0.01%	0.01%
unclassified_Ardenticatenales	0.14%	0.20%	0.17%	0.12%	0.10%	0.04%	0.02%	0.08%	0.17%	0.19%	0.20%	0.09%	0.11%	0.12%	0.04%	0.03%	0.05%	0.16%	0.10%	0.14%	0.16%	0.06%	0.22%	0.09%	0.02%	0.04%	0.09%	0.24%	0.15%	0.09%	0.15%	0.19%	0.12%	0.16%	0.03%	0.08%
unclassified_Arthrobacter	0.00%	0.03%	0.00%	0.01%	0.00%	0.01%	0.00%	0.00%	0.00%	0.03%	0.00%	0.00%	0.00%	0.00%	0.00%	0.00%	0.00%	0.01%	0.00%	0.00%	0.01%	0.00%	0.00%	0.04%	0.07%	0.00%	0.01%	0.00%	0.02%	0.01%	0.00%	0.00%	0.00%	0.02%	0.00%	0.00%
unclassified_Atopobiaceae	0.00%	0.00%	0.01%	0.00%	0.00%	0.00%	0.00%	0.02%	0.00%	0.00%	0.01%	0.00%	0.01%	0.00%	0.49%	0.01%	0.01%	0.01%	0.00%	0.00%	0.00%	0.00%	0.00%	0.00%	0.00%	0.01%	0.00%	0.00%	0.00%	0.00%	0.00%	0.00%	0.00%	0.00%	0.05%	0.00%
unclassified_Atopococcus	0.00%	0.00%	0.00%	0.00%	0.00%	0.00%	0.00%	0.00%	0.00%	0.00%	0.00%	0.00%	0.00%	0.00%	0.00%	0.00%	0.00%	0.00%	0.00%	0.00%	0.00%	0.00%	0.00%	0.00%	0.00%	0.00%	0.00%	0.00%	0.00%	0.00%	0.00%	0.00%	0.00%	0.00%	0.00%	0.00%
unclassified_Aureimonas	0.01%	0.01%	0.00%	0.00%	0.02%	0.02%	0.02%	0.01%	0.01%	0.05%	0.00%	0.00%	0.00%	0.00%	0.00%	0.01%	0.00%	0.00%	0.00%	0.01%	0.11%	0.01%	0.00%	0.02%	0.05%	0.01%	0.06%	0.00%	0.00%	0.01%	0.00%	0.01%	0.02%	0.00%	0.01%	0.03%
unclassified_Azoarcus	0.02%	0.02%	0.02%	0.01%	0.01%	0.00%	0.02%	0.02%	0.02%	0.04%	0.00%	0.01%	0.01%	0.02%	0.01%	0.00%	0.01%	0.01%	0.01%	0.00%	0.01%	0.01%	0.03%	0.00%	0.01%	0.00%	0.01%	0.00%	0.02%	0.00%	0.01%	0.01%	0.01%	0.02%	0.01%	0.01%
unclassified_Azospira	0.04%	0.03%	0.09%	0.03%	0.03%	0.01%	0.01%	0.00%	0.07%	0.03%	0.02%	0.03%	0.03%	0.05%	0.00%	0.00%	0.02%	0.03%	0.03%	0.02%	0.02%	0.02%	0.03%	0.00%	0.01%	0.01%	0.01%	0.01%	0.02%	0.00%	0.01%	0.02%	0.01%	0.03%	0.03%	0.01%
unclassified_Azospirillales	0.01%	0.00%	0.01%	0.00%	0.00%	0.02%	0.06%	0.03%	0.01%	0.02%	0.00%	0.00%	0.00%	0.00%	0.09%	0.02%	0.02%	0.00%	0.01%	0.00%	0.01%	0.00%	0.00%	0.01%	0.02%	0.02%	0.00%	0.01%	0.00%	0.00%	0.00%	0.00%	0.00%	0.02%	0.00%	0.00%
unclassified_BD1_7_clade	0.01%	0.01%	0.01%	0.03%	0.02%	0.01%	0.06%	0.01%	0.04%	0.02%	0.01%	0.01%	0.02%	0.01%	0.00%	0.01%	0.01%	0.02%	0.01%	0.02%	0.01%	0.01%	0.04%	0.00%	0.01%	0.00%	0.01%	0.02%	0.03%	0.01%	0.02%	0.01%	0.03%	0.01%	0.02%	0.03%
unclassified_BIrii41	0.10%	0.07%	0.05%	0.02%	0.07%	0.02%	0.02%	0.02%	0.06%	0.07%	0.03%	0.05%	0.03%	0.05%	0.00%	0.00%	0.00%	0.09%	0.05%	0.07%	0.06%	0.03%	0.10%	0.04%	0.01%	0.01%	0.03%	0.08%	0.09%	0.02%	0.03%	0.09%	0.05%	0.04%	0.02%	0.03%
unclassified_BSV26	0.85%	0.68%	0.61%	0.37%	0.45%	0.20%	0.15%	0.46%	0.69%	0.65%	0.62%	0.42%	0.49%	0.50%	0.05%	0.08%	0.18%	0.54%	0.39%	0.49%	0.62%	0.36%	0.78%	0.36%	0.04%	0.10%	0.38%	0.63%	0.83%	0.30%	0.48%	0.59%	0.44%	0.39%	0.28%	0.37%
unclassified_Babeliales	0.04%	0.02%	0.05%	0.01%	0.03%	0.01%	0.02%	0.02%	0.01%	0.05%	0.03%	0.02%	0.02%	0.01%	0.00%	0.00%	0.01%	0.03%	0.04%	0.05%	0.02%	0.01%	0.04%	0.00%	0.00%	0.00%	0.01%	0.02%	0.05%	0.03%	0.02%	0.07%	0.03%	0.03%	0.02%	0.04%
unclassified_Babesia_sp._Xinjiang	0.00%	0.00%	0.00%	0.00%	0.00%	0.00%	0.00%	0.00%	0.00%	0.00%	0.00%	0.00%	0.00%	0.00%	0.00%	0.00%	0.00%	0.00%	0.00%	0.00%	0.00%	0.00%	0.00%	0.00%	0.00%	0.00%	0.00%	0.00%	0.00%	0.00%	0.00%	0.00%	0.00%	0.00%	0.00%	0.00%
unclassified_Bacillaceae	0.01%	0.00%	0.00%	0.01%	0.00%	0.15%	0.74%	0.75%	0.21%	0.00%	0.00%	0.01%	0.00%	0.00%	0.04%	0.43%	0.59%	0.22%	0.00%	0.00%	0.01%	0.00%	0.02%	0.48%	0.60%	0.35%	0.06%	0.01%	0.01%	0.00%	0.00%	0.01%	0.25%	0.43%	1.01%	0.07%
unclassified_Bacilli	0.05%	0.05%	0.07%	0.06%	0.06%	0.08%	0.36%	0.31%	0.08%	0.10%	0.05%	0.02%	0.05%	0.03%	0.17%	0.17%	0.18%	0.18%	0.03%	0.07%	0.07%	0.03%	0.03%	0.13%	0.24%	0.10%	0.04%	0.04%	0.06%	0.02%	0.03%	0.08%	0.13%	0.17%	0.23%	0.05%
unclassified_Bacillus	0.51%	0.40%	0.45%	0.41%	0.41%	0.41%	1.73%	1.39%	0.76%	0.70%	0.80%	0.44%	0.49%	0.57%	0.98%	0.93%	0.91%	0.78%	0.82%	0.70%	0.76%	0.58%	0.51%	0.73%	0.87%	0.49%	0.56%	0.46%	0.52%	2.00%	0.40%	2.28%	0.44%	0.52%	0.77%	0.57%
unclassified_Bacteria	4.96%	4.47%	4.60%	2.64%	3.42%	2.04%	5.58%	4.73%	4.35%	4.33%	4.09%	2.68%	3.19%	3.27%	4.13%	3.29%	3.88%	4.38%	3.21%	3.49%	3.94%	1.98%	5.05%	3.42%	4.29%	2.04%	2.53%	3.97%	4.75%	2.12%	3.71%	4.47%	3.68%	5.05%	6.38%	3.10%
unclassified_Bacteroidales	0.32%	0.38%	0.45%	0.18%	0.25%	0.09%	0.08%	0.11%	0.43%	0.33%	0.40%	0.18%	0.31%	0.30%	0.04%	0.03%	0.06%	0.34%	0.36%	0.29%	0.39%	0.20%	0.45%	0.19%	0.12%	0.06%	0.18%	0.35%	0.45%	0.19%	0.29%	0.33%	0.28%	0.24%	0.13%	0.20%
unclassified_Bacteroides	0.47%	0.42%	0.53%	0.25%	0.39%	0.47%	1.93%	1.49%	0.75%	0.54%	0.52%	0.27%	0.27%	0.36%	0.97%	0.97%	1.28%	0.72%	0.34%	0.35%	0.38%	0.18%	0.62%	1.04%	1.35%	0.54%	0.40%	0.36%	0.47%	0.20%	0.46%	0.39%	0.92%	1.01%	1.83%	0.35%
unclassified_Bacteroidetes_BD2_2	0.02%	0.01%	0.03%	0.01%	0.01%	0.02%	0.01%	0.00%	0.01%	0.00%	0.00%	0.02%	0.00%	0.01%	0.00%	0.00%	0.00%	0.00%	0.01%	0.00%	0.01%	0.01%	0.00%	0.00%	0.00%	0.00%	0.02%	0.02%	0.02%	0.00%	0.02%	0.03%	0.02%	0.00%	0.01%	0.01%
unclassified_Bacteroidetes_vadinHA17	0.24%	0.23%	0.27%	0.15%	0.11%	0.07%	0.02%	0.10%	0.21%	0.15%	0.15%	0.08%	0.17%	0.16%	0.06%	0.02%	0.08%	0.14%	0.17%	0.14%	0.20%	0.11%	0.19%	0.11%	0.04%	0.03%	0.11%	0.17%	0.24%	0.07%	0.14%	0.13%	0.14%	0.12%	0.06%	0.12%
unclassified_Bacteroidia	0.06%	0.07%	0.06%	0.02%	0.04%	0.01%	0.01%	0.02%	0.06%	0.05%	0.06%	0.03%	0.04%	0.05%	0.00%	0.01%	0.03%	0.05%	0.08%	0.03%	0.03%	0.03%	0.05%	0.01%	0.01%	0.01%	0.02%	0.05%	0.06%	0.04%	0.04%	0.05%	0.04%	0.03%	0.02%	0.03%
unclassified_Bdellovibrio	0.11%	0.10%	0.19%	0.05%	0.10%	0.04%	0.01%	0.04%	0.13%	0.13%	0.08%	0.06%	0.09%	0.11%	0.00%	0.00%	0.08%	0.11%	0.11%	0.08%	0.08%	0.07%	0.12%	0.03%	0.01%	0.03%	0.09%	0.13%	0.16%	0.04%	0.07%	0.11%	0.07%	0.05%	0.04%	0.05%
unclassified_Bdellovibrionota	0.03%	0.00%	0.01%	0.00%	0.00%	0.01%	0.00%	0.02%	0.01%	0.03%	0.01%	0.00%	0.02%	0.00%	0.00%	0.00%	0.01%	0.02%	0.00%	0.02%	0.00%	0.00%	0.01%	0.00%	0.00%	0.01%	0.00%	0.00%	0.00%	0.00%	0.00%	0.01%	0.00%	0.02%	0.02%	0.00%
unclassified_Beggiatoa	0.02%	0.00%	0.01%	0.00%	0.00%	0.00%	0.00%	0.00%	0.02%	0.02%	0.01%	0.00%	0.00%	0.01%	0.00%	0.00%	0.00%	0.01%	0.01%	0.01%	0.00%	0.00%	0.01%	0.00%	0.00%	0.00%	0.00%	0.01%	0.00%	0.00%	0.00%	0.01%	0.00%	0.00%	0.01%	0.00%
unclassified_Bifidobacterium	0.01%	0.00%	0.00%	0.01%	0.01%	0.00%	0.10%	0.02%	0.01%	0.01%	0.00%	0.01%	0.00%	0.01%	0.01%	0.05%	0.02%	0.00%	0.01%	0.00%	0.00%	0.00%	0.00%	0.01%	0.07%	0.01%	0.00%	0.01%	0.01%	0.00%	0.00%	0.00%	0.00%	0.04%	0.10%	0.00%
unclassified_Blastocatellaceae	0.05%	0.02%	0.02%	0.01%	0.03%	0.01%	0.13%	0.04%	0.02%	0.07%	0.03%	0.04%	0.02%	0.04%	1.91%	0.07%	0.05%	0.02%	0.05%	0.01%	0.03%	0.01%	0.02%	0.03%	0.11%	0.01%	0.01%	0.00%	0.02%	0.01%	0.04%	0.02%	0.02%	0.08%	0.13%	0.02%
unclassified_Blastococcus	0.00%	0.00%	0.00%	0.00%	0.00%	0.00%	0.01%	0.00%	0.01%	0.00%	0.01%	0.00%	0.00%	0.00%	0.17%	0.01%	0.01%	0.01%	0.01%	0.01%	0.00%	0.00%	0.00%	0.00%	0.00%	0.01%	0.00%	0.00%	0.00%	0.00%	0.00%	0.00%	0.01%	0.00%	0.02%	0.00%
unclassified_Blautia	0.01%	0.04%	0.02%	0.04%	0.02%	0.04%	0.15%	0.14%	0.04%	0.03%	0.06%	0.02%	0.01%	0.03%	0.34%	0.07%	0.11%	0.08%	0.04%	0.02%	0.04%	0.02%	0.06%	0.08%	0.05%	0.03%	0.04%	0.02%	0.03%	0.00%	0.03%	0.03%	0.05%	0.14%	0.18%	0.03%
unclassified_Blfdi19	0.02%	0.03%	0.06%	0.02%	0.03%	0.01%	0.00%	0.01%	0.04%	0.03%	0.05%	0.01%	0.02%	0.03%	0.00%	0.01%	0.02%	0.06%	0.03%	0.03%	0.05%	0.02%	0.03%	0.02%	0.00%	0.00%	0.02%	0.04%	0.04%	0.02%	0.05%	0.03%	0.02%	0.03%	0.06%	0.03%
unclassified_Bordetella	0.00%	0.00%	0.00%	0.00%	0.00%	0.00%	0.10%	0.01%	0.00%	0.00%	0.00%	0.00%	0.00%	0.00%	0.12%	0.05%	0.03%	0.01%	0.01%	0.00%	0.00%	0.00%	0.01%	0.02%	0.01%	0.02%	0.01%	0.00%	0.00%	0.00%	0.00%	0.00%	0.00%	0.01%	0.04%	0.00%
unclassified_Bosea	0.02%	0.13%	0.04%	0.14%	0.07%	0.16%	0.10%	0.03%	0.02%	0.04%	0.03%	0.02%	0.02%	0.03%	0.05%	0.02%	0.07%	0.02%	0.03%	0.02%	0.18%	0.10%	0.05%	0.07%	0.20%	0.22%	0.08%	0.15%	0.10%	0.48%	0.05%	0.04%	0.07%	0.09%	0.05%	0.12%
unclassified_Brachybacterium	0.00%	0.00%	0.00%	0.00%	0.02%	0.01%	0.04%	0.00%	0.01%	0.01%	0.00%	0.00%	0.00%	0.00%	0.04%	0.02%	0.06%	0.01%	0.00%	0.00%	0.01%	0.00%	0.01%	0.00%	0.02%	0.03%	0.02%	0.01%	0.00%	0.01%	0.00%	0.00%	0.00%	0.01%	0.01%	0.04%
unclassified_Bradymonadales	0.16%	0.15%	0.18%	0.11%	0.13%	0.05%	0.03%	0.11%	0.23%	0.13%	0.17%	0.07%	0.09%	0.16%	0.00%	0.04%	0.08%	0.15%	0.12%	0.10%	0.10%	0.07%	0.15%	0.06%	0.02%	0.02%	0.11%	0.13%	0.14%	0.05%	0.15%	0.13%	0.08%	0.08%	0.10%	0.03%
unclassified_Bradyrhizobium	0.20%	0.21%	0.22%	0.14%	0.16%	0.16%	0.68%	0.66%	0.26%	0.25%	0.13%	0.06%	0.15%	0.17%	1.67%	0.48%	0.42%	0.27%	0.14%	0.17%	0.20%	0.09%	0.28%	0.37%	0.53%	0.17%	0.11%	0.16%	0.19%	0.11%	0.11%	0.22%	0.26%	0.56%	0.62%	0.19%
unclassified_Brevibacterium	0.01%	0.01%	0.00%	0.00%	0.01%	0.00%	0.05%	0.04%	0.01%	0.01%	0.01%	0.00%	0.00%	0.01%	0.03%	0.02%	0.01%	0.02%	0.01%	0.01%	0.02%	0.00%	0.00%	0.01%	0.04%	0.03%	0.01%	0.00%	0.00%	0.00%	0.00%	0.00%	0.01%	0.00%	0.02%	0.01%
unclassified_Brevifollis	0.10%	0.05%	0.05%	0.04%	0.06%	0.02%	0.01%	0.03%	0.12%	0.15%	0.08%	0.05%	0.11%	0.09%	0.00%	0.03%	0.01%	0.16%	0.05%	0.08%	0.08%	0.05%	0.10%	0.05%	0.02%	0.01%	0.05%	0.05%	0.09%	0.05%	0.07%	0.12%	0.06%	0.04%	0.07%	0.05%
unclassified_Brevinema	0.00%	0.01%	0.01%	0.01%	0.00%	0.00%	0.00%	0.00%	0.01%	0.01%	0.01%	0.00%	0.01%	0.03%	0.00%	0.01%	0.00%	0.02%	0.00%	0.01%	0.01%	0.01%	0.03%	0.02%	0.00%	0.00%	0.00%	0.02%	0.01%	0.00%	0.01%	0.01%	0.01%	0.03%	0.00%	0.00%
unclassified_Brevundimonas	0.25%	0.61%	0.31%	1.59%	2.14%	1.87%	0.67%	0.53%	0.37%	0.75%	0.28%	0.10%	0.15%	0.09%	0.07%	0.43%	0.61%	0.32%	0.25%	0.20%	2.06%	2.84%	0.23%	0.82%	2.76%	4.67%	2.03%	0.59%	0.41%	4.80%	0.17%	0.23%	1.19%	0.33%	0.51%	0.81%
unclassified_Bryobacter	0.05%	0.04%	0.04%	0.04%	0.05%	0.09%	0.22%	0.12%	0.09%	0.03%	0.04%	0.04%	0.04%	0.02%	0.45%	0.09%	0.11%	0.05%	0.05%	0.07%	0.03%	0.02%	0.03%	0.09%	0.05%	0.05%	0.04%	0.06%	0.03%	0.02%	0.07%	0.04%	0.06%	0.10%	0.18%	0.02%
unclassified_Burkholderia_Caballeronia_Paraburkholderia	0.01%	0.01%	0.02%	0.03%	0.01%	0.03%	0.15%	0.11%	0.04%	0.03%	0.01%	0.01%	0.02%	0.01%	0.21%	0.05%	0.06%	0.03%	0.01%	0.01%	0.03%	0.01%	0.02%	0.03%	0.07%	0.01%	0.01%	0.01%	0.02%	0.01%	0.02%	0.01%	0.01%	0.03%	0.07%	0.02%
unclassified_Burkholderiales	0.02%	0.01%	0.01%	0.01%	0.01%	0.00%	0.00%	0.00%	0.03%	0.01%	0.01%	0.01%	0.01%	0.02%	0.00%	0.01%	0.00%	0.01%	0.02%	0.01%	0.01%	0.00%	0.02%	0.00%	0.01%	0.00%	0.01%	0.01%	0.02%	0.01%	0.01%	0.02%	0.01%	0.00%	0.00%	0.00%
unclassified_CL500_29_marine_group	0.06%	0.04%	0.03%	0.01%	0.03%	0.00%	0.00%	0.03%	0.03%	0.04%	0.02%	0.01%	0.03%	0.03%	0.00%	0.00%	0.00%	0.03%	0.03%	0.02%	0.05%	0.02%	0.05%	0.02%	0.01%	0.00%	0.01%	0.04%	0.02%	0.01%	0.05%	0.03%	0.02%	0.02%	0.04%	0.03%
unclassified_Caldilineaceae	0.07%	0.04%	0.07%	0.03%	0.03%	0.02%	0.13%	0.02%	0.07%	0.07%	0.05%	0.04%	0.04%	0.06%	0.00%	0.03%	0.03%	0.02%	0.04%	0.06%	0.05%	0.02%	0.05%	0.03%	0.07%	0.01%	0.02%	0.07%	0.07%	0.03%	0.06%	0.09%	0.01%	0.02%	0.05%	0.03%
unclassified_Caldithrix	0.04%	0.09%	0.02%	0.03%	0.04%	0.01%	0.06%	0.01%	0.03%	0.05%	0.07%	0.01%	0.02%	0.03%	0.00%	0.00%	0.02%	0.02%	0.04%	0.04%	0.04%	0.02%	0.08%	0.01%	0.00%	0.00%	0.04%	0.02%	0.04%	0.02%	0.01%	0.06%	0.03%	0.03%	0.03%	0.01%
unclassified_Calditrichaceae	0.01%	0.00%	0.01%	0.02%	0.00%	0.00%	0.00%	0.02%	0.00%	0.01%	0.01%	0.01%	0.00%	0.00%	0.00%	0.00%	0.00%	0.02%	0.03%	0.01%	0.01%	0.00%	0.00%	0.01%	0.00%	0.00%	0.00%	0.01%	0.02%	0.01%	0.01%	0.00%	0.00%	0.00%	0.00%	0.00%
unclassified_Candidatus_Actinomarina	0.03%	0.00%	0.00%	0.00%	0.00%	0.01%	0.14%	0.09%	0.03%	0.01%	0.00%	0.01%	0.00%	0.00%	0.03%	0.10%	0.07%	0.01%	0.00%	0.00%	0.01%	0.00%	0.01%	0.02%	0.12%	0.03%	0.01%	0.00%	0.01%	0.00%	0.00%	0.03%	0.01%	0.07%	0.11%	0.00%
unclassified_Candidatus_Arthromitus	0.03%	0.04%	0.02%	0.01%	0.03%	0.04%	0.06%	0.12%	0.06%	0.01%	0.04%	0.01%	0.04%	0.02%	0.02%	0.06%	0.08%	0.05%	0.02%	0.00%	0.01%	0.02%	0.06%	0.06%	0.04%	0.02%	0.01%	0.02%	0.06%	0.00%	0.01%	0.03%	0.04%	0.09%	0.09%	0.01%
unclassified_Candidatus_Bacilloplasma	0.00%	0.01%	0.01%	0.00%	0.00%	0.01%	0.10%	0.11%	0.01%	0.02%	0.01%	0.01%	0.00%	0.01%	0.02%	0.09%	0.09%	0.02%	0.00%	0.02%	0.01%	0.00%	0.02%	0.05%	0.18%	0.02%	0.02%	0.01%	0.01%	0.01%	0.00%	0.00%	0.04%	0.08%	0.04%	0.00%
unclassified_Candidatus_Berkiella	0.01%	0.01%	0.03%	0.01%	0.01%	0.00%	0.01%	0.00%	0.00%	0.01%	0.02%	0.00%	0.02%	0.01%	0.00%	0.00%	0.00%	0.01%	0.01%	0.00%	0.00%	0.01%	0.03%	0.01%	0.00%	0.01%	0.01%	0.01%	0.00%	0.00%	0.00%	0.01%	0.00%	0.01%	0.03%	0.01%
unclassified_Candidatus_Brocadia	0.03%	0.04%	0.06%	0.02%	0.01%	0.00%	0.00%	0.03%	0.02%	0.03%	0.03%	0.01%	0.02%	0.01%	0.00%	0.02%	0.00%	0.03%	0.02%	0.03%	0.03%	0.01%	0.03%	0.01%	0.00%	0.00%	0.00%	0.03%	0.02%	0.00%	0.02%	0.04%	0.01%	0.01%	0.00%	0.01%
unclassified_Candidatus_Competibacter	0.10%	0.15%	0.13%	0.08%	0.10%	0.04%	0.06%	0.08%	0.12%	0.15%	0.13%	0.04%	0.06%	0.09%	0.01%	0.03%	0.09%	0.13%	0.12%	0.12%	0.13%	0.05%	0.23%	0.05%	0.03%	0.02%	0.06%	0.13%	0.12%	0.06%	0.10%	0.07%	0.07%	0.09%	0.10%	0.07%
unclassified_Candidatus_Hydrogenedentes_bacterium_CG1_02_42_14	0.01%	0.01%	0.00%	0.01%	0.00%	0.00%	0.00%	0.00%	0.01%	0.01%	0.01%	0.01%	0.00%	0.00%	0.00%	0.00%	0.00%	0.00%	0.02%	0.02%	0.01%	0.00%	0.01%	0.00%	0.00%	0.00%	0.00%	0.01%	0.02%	0.00%	0.01%	0.01%	0.00%	0.02%	0.00%	0.00%
unclassified_Candidatus_Kaiserbacteria	0.08%	0.07%	0.08%	0.05%	0.04%	0.02%	0.04%	0.01%	0.05%	0.06%	0.05%	0.05%	0.02%	0.05%	0.00%	0.00%	0.02%	0.06%	0.05%	0.04%	0.03%	0.02%	0.04%	0.02%	0.00%	0.00%	0.02%	0.07%	0.07%	0.01%	0.05%	0.06%	0.03%	0.06%	0.04%	0.06%
unclassified_Candidatus_Kerfeldbacteria_bacterium_RIFCSPLOWO2_01_FULL_48_11	0.00%	0.01%	0.00%	0.01%	0.00%	0.01%	0.00%	0.01%	0.01%	0.01%	0.01%	0.00%	0.00%	0.00%	0.00%	0.00%	0.00%	0.03%	0.01%	0.01%	0.01%	0.01%	0.01%	0.00%	0.00%	0.01%	0.01%	0.00%	0.01%	0.00%	0.00%	0.01%	0.00%	0.01%	0.00%	0.01%
unclassified_Candidatus_Komeilibacteria_bacterium_RIFOXYC1_FULL_37_11	0.03%	0.03%	0.02%	0.02%	0.01%	0.01%	0.00%	0.02%	0.02%	0.02%	0.04%	0.02%	0.02%	0.02%	0.00%	0.00%	0.01%	0.01%	0.01%	0.04%	0.01%	0.01%	0.05%	0.02%	0.00%	0.00%	0.01%	0.02%	0.01%	0.02%	0.03%	0.05%	0.01%	0.02%	0.01%	0.01%
unclassified_Candidatus_Koribacter	0.00%	0.01%	0.01%	0.00%	0.00%	0.00%	0.05%	0.05%	0.02%	0.01%	0.00%	0.00%	0.00%	0.01%	0.34%	0.02%	0.03%	0.01%	0.00%	0.02%	0.01%	0.01%	0.00%	0.02%	0.05%	0.01%	0.00%	0.00%	0.01%	0.01%	0.00%	0.00%	0.01%	0.03%	0.03%	0.01%
unclassified_Candidatus_Lariskella	0.07%	0.02%	0.01%	12.34%	0.02%	0.05%	0.36%	0.06%	0.04%	0.05%	0.03%	25.44%	7.08%	11.33%	0.04%	9.89%	0.08%	0.03%	0.02%	0.01%	0.03%	5.86%	0.04%	0.02%	0.04%	0.02%	12.06%	0.04%	0.02%	0.02%	8.14%	0.04%	0.08%	0.28%	0.04%	0.05%
unclassified_Candidatus_Latescibacter	0.04%	0.04%	0.06%	0.03%	0.06%	0.01%	0.01%	0.05%	0.08%	0.04%	0.02%	0.03%	0.04%	0.07%	0.01%	0.02%	0.04%	0.04%	0.04%	0.03%	0.05%	0.01%	0.08%	0.03%	0.00%	0.01%	0.03%	0.02%	0.01%	0.02%	0.05%	0.03%	0.03%	0.02%	0.05%	0.02%
unclassified_Candidatus_Magasanikbacteria	0.03%	0.04%	0.03%	0.01%	0.02%	0.01%	0.00%	0.02%	0.01%	0.04%	0.04%	0.01%	0.02%	0.02%	0.00%	0.01%	0.01%	0.02%	0.04%	0.01%	0.02%	0.02%	0.03%	0.00%	0.00%	0.01%	0.02%	0.03%	0.03%	0.00%	0.02%	0.02%	0.00%	0.02%	0.02%	0.01%
unclassified_Candidatus_Magasanikbacteria_bacterium_RIFOXYB1_FULL_40_15	0.00%	0.01%	0.03%	0.00%	0.00%	0.01%	0.01%	0.02%	0.00%	0.02%	0.01%	0.00%	0.01%	0.00%	0.00%	0.00%	0.00%	0.02%	0.02%	0.01%	0.01%	0.01%	0.03%	0.00%	0.00%	0.00%	0.00%	0.01%	0.01%	0.00%	0.03%	0.01%	0.00%	0.00%	0.00%	0.01%
unclassified_Candidatus_Melainabacteria_bacterium_GWA2_34_9	0.02%	0.00%	0.01%	0.00%	0.00%	0.00%	0.00%	0.01%	0.00%	0.02%	0.00%	0.02%	0.00%	0.02%	0.00%	0.01%	0.01%	0.01%	0.02%	0.01%	0.06%	0.00%	0.02%	0.02%	0.00%	0.00%	0.00%	0.02%	0.00%	0.00%	0.02%	0.02%	0.00%	0.02%	0.01%	0.00%
unclassified_Candidatus_Midichloria	0.00%	0.00%	0.00%	0.00%	0.00%	0.00%	0.01%	0.00%	0.00%	0.00%	0.00%	0.00%	0.00%	0.00%	0.00%	0.00%	0.00%	0.00%	0.00%	0.00%	0.00%	0.00%	0.00%	0.00%	0.00%	0.00%	0.00%	0.00%	0.00%	0.00%	0.00%	0.00%	0.00%	0.00%	0.01%	0.00%
unclassified_Candidatus_Moranbacteria	0.42%	0.34%	0.38%	0.22%	0.22%	0.10%	0.07%	0.18%	0.30%	0.33%	0.29%	0.16%	0.31%	0.29%	0.00%	0.04%	0.18%	0.30%	0.27%	0.32%	0.28%	0.15%	0.47%	0.14%	0.05%	0.06%	0.16%	0.33%	0.32%	0.14%	0.37%	0.36%	0.29%	0.17%	0.14%	0.15%
unclassified_Candidatus_Nitrotoga	0.21%	0.19%	0.18%	0.08%	0.09%	0.04%	0.05%	0.06%	0.21%	0.20%	0.16%	0.10%	0.13%	0.15%	0.01%	0.02%	0.07%	0.12%	0.11%	0.15%	0.12%	0.07%	0.22%	0.09%	0.03%	0.03%	0.07%	0.12%	0.15%	0.07%	0.10%	0.19%	0.08%	0.16%	0.13%	0.08%
unclassified_Candidatus_Obscuribacter	0.13%	0.07%	0.06%	0.03%	0.04%	0.03%	0.04%	0.04%	0.08%	0.14%	0.04%	0.05%	0.07%	0.06%	0.00%	0.02%	0.05%	0.06%	0.08%	0.10%	0.09%	0.04%	0.06%	0.05%	0.01%	0.02%	0.05%	0.06%	0.12%	0.05%	0.11%	0.10%	0.10%	0.05%	0.06%	0.06%
unclassified_Candidatus_Omnitrophus	0.01%	0.07%	0.02%	0.03%	0.02%	0.02%	0.01%	0.03%	0.07%	0.01%	0.01%	0.02%	0.04%	0.04%	0.00%	0.00%	0.00%	0.03%	0.02%	0.02%	0.03%	0.02%	0.03%	0.02%	0.01%	0.01%	0.04%	0.04%	0.08%	0.02%	0.01%	0.06%	0.03%	0.02%	0.01%	0.01%
unclassified_Candidatus_Ovatusbacter	0.04%	0.01%	0.04%	0.01%	0.01%	0.01%	0.00%	0.00%	0.01%	0.03%	0.04%	0.00%	0.02%	0.04%	0.00%	0.00%	0.01%	0.02%	0.02%	0.02%	0.01%	0.02%	0.03%	0.00%	0.00%	0.00%	0.02%	0.01%	0.02%	0.01%	0.00%	0.02%	0.02%	0.00%	0.00%	0.01%
unclassified_Candidatus_Paracaedibacter	0.04%	0.03%	0.02%	0.00%	0.01%	0.00%	0.05%	0.02%	0.02%	0.02%	0.02%	0.01%	0.00%	0.03%	0.01%	0.01%	0.00%	0.01%	0.01%	0.02%	0.02%	0.00%	0.02%	0.00%	0.00%	0.00%	0.01%	0.01%	0.02%	0.00%	0.02%	0.04%	0.01%	0.03%	0.00%	0.01%
unclassified_Candidatus_Peregrinibacteria	0.08%	0.08%	0.06%	0.05%	0.07%	0.02%	0.01%	0.03%	0.12%	0.10%	0.06%	0.03%	0.08%	0.05%	0.01%	0.01%	0.02%	0.04%	0.05%	0.05%	0.05%	0.04%	0.09%	0.03%	0.00%	0.01%	0.03%	0.07%	0.08%	0.04%	0.07%	0.11%	0.03%	0.04%	0.02%	0.06%
unclassified_Candidatus_Saccharimonas	0.02%	0.04%	0.02%	0.02%	0.01%	0.04%	0.17%	0.06%	0.07%	0.05%	0.03%	0.01%	0.02%	0.01%	0.27%	0.11%	0.12%	0.06%	0.03%	0.01%	0.04%	0.02%	0.01%	0.04%	0.06%	0.05%	0.05%	0.02%	0.05%	0.03%	0.02%	0.05%	0.03%	0.08%	0.09%	0.05%
unclassified_Candidatus_Solibacter	0.06%	0.05%	0.07%	0.05%	0.05%	0.07%	0.28%	0.25%	0.09%	0.07%	0.06%	0.02%	0.05%	0.05%	1.27%	0.20%	0.14%	0.12%	0.05%	0.05%	0.06%	0.04%	0.05%	0.09%	0.29%	0.09%	0.04%	0.06%	0.07%	0.03%	0.05%	0.07%	0.09%	0.27%	0.31%	0.07%
unclassified_Carnobacterium	0.04%	0.64%	0.04%	0.05%	0.96%	0.06%	0.10%	0.02%	0.01%	3.16%	0.02%	0.03%	0.00%	0.00%	0.01%	0.01%	0.03%	0.05%	0.07%	0.05%	1.20%	0.06%	0.03%	0.87%	0.28%	0.43%	0.73%	0.62%	0.11%	1.56%	0.02%	0.03%	0.25%	0.01%	0.06%	1.91%
unclassified_Caulobacter	0.07%	0.19%	0.06%	0.09%	0.06%	0.06%	0.07%	0.11%	0.10%	0.08%	0.05%	0.03%	0.04%	0.05%	0.12%	0.01%	0.07%	0.05%	0.05%	0.06%	0.19%	0.05%	0.10%	0.07%	0.10%	0.16%	0.02%	0.07%	0.08%	0.58%	0.07%	0.09%	0.07%	0.03%	0.04%	0.07%
unclassified_Caulobacteraceae	0.00%	0.03%	0.03%	0.03%	0.04%	0.01%	0.00%	0.00%	0.01%	0.02%	0.04%	0.04%	0.03%	0.04%	0.00%	0.01%	0.02%	0.04%	0.02%	0.05%	0.04%	0.01%	0.03%	0.02%	0.00%	0.01%	0.03%	0.04%	0.02%	0.03%	0.04%	0.04%	0.02%	0.01%	0.03%	0.03%
unclassified_Cavicella	0.05%	0.02%	0.05%	0.02%	0.01%	0.02%	0.01%	0.03%	0.05%	0.03%	0.04%	0.02%	0.03%	0.04%	0.00%	0.02%	0.02%	0.03%	0.04%	0.03%	0.02%	0.00%	0.01%	0.01%	0.01%	0.00%	0.01%	0.02%	0.04%	0.00%	0.03%	0.05%	0.04%	0.02%	0.03%	0.01%
unclassified_Cellulomonas	0.00%	0.01%	0.00%	0.00%	0.02%	0.00%	0.01%	0.02%	0.00%	0.08%	0.00%	0.00%	0.00%	0.00%	0.09%	0.02%	0.01%	0.01%	0.00%	0.00%	0.01%	0.00%	0.00%	0.00%	0.01%	0.01%	0.00%	0.00%	0.00%	0.01%	0.00%	0.00%	0.00%	0.02%	0.02%	0.00%
unclassified_Cetobacterium	0.09%	0.09%	0.11%	0.03%	0.06%	0.08%	0.57%	0.49%	0.19%	0.04%	0.06%	0.05%	0.06%	0.07%	0.09%	0.43%	0.30%	0.18%	0.05%	0.06%	0.05%	0.05%	0.08%	0.12%	0.58%	0.12%	0.08%	0.06%	0.11%	0.02%	0.08%	0.08%	0.13%	0.31%	0.37%	0.05%
unclassified_Chitinophagales	0.65%	0.61%	0.59%	0.41%	0.43%	0.20%	0.15%	0.26%	0.60%	0.48%	0.54%	0.37%	0.49%	0.54%	0.02%	0.06%	0.16%	0.55%	0.52%	0.62%	0.57%	0.31%	0.74%	0.28%	0.10%	0.14%	0.26%	0.46%	0.61%	0.26%	0.54%	0.57%	0.37%	0.45%	0.37%	0.33%
unclassified_Chlorobaculum	0.14%	0.14%	0.13%	0.08%	0.05%	0.01%	0.02%	0.05%	0.12%	0.14%	0.10%	0.09%	0.08%	0.11%	0.02%	0.03%	0.03%	0.14%	0.09%	0.09%	0.11%	0.06%	0.11%	0.07%	0.04%	0.02%	0.05%	0.07%	0.17%	0.06%	0.14%	0.16%	0.08%	0.08%	0.02%	0.05%
unclassified_Chlorobi_bacterium_OLB5	0.09%	0.08%	0.08%	0.05%	0.06%	0.02%	0.03%	0.05%	0.05%	0.05%	0.07%	0.03%	0.08%	0.06%	0.01%	0.01%	0.02%	0.08%	0.06%	0.06%	0.05%	0.04%	0.11%	0.01%	0.03%	0.01%	0.05%	0.08%	0.11%	0.04%	0.07%	0.07%	0.05%	0.05%	0.06%	0.05%
unclassified_Chloroflexi	0.02%	0.01%	0.03%	0.01%	0.02%	0.02%	0.06%	0.10%	0.04%	0.03%	0.04%	0.01%	0.02%	0.01%	0.15%	0.11%	0.05%	0.03%	0.01%	0.03%	0.00%	0.01%	0.00%	0.05%	0.09%	0.02%	0.01%	0.01%	0.03%	0.01%	0.03%	0.01%	0.01%	0.10%	0.19%	0.01%
unclassified_Chromatiaceae	0.02%	0.02%	0.04%	0.01%	0.01%	0.00%	0.00%	0.01%	0.02%	0.02%	0.04%	0.03%	0.03%	0.05%	0.00%	0.00%	0.01%	0.03%	0.02%	0.02%	0.01%	0.02%	0.03%	0.01%	0.00%	0.00%	0.01%	0.03%	0.02%	0.01%	0.01%	0.02%	0.02%	0.02%	0.02%	0.02%
unclassified_Chromobacteriaceae	0.01%	0.00%	0.01%	0.00%	0.01%	0.01%	0.00%	0.00%	0.00%	0.00%	0.01%	0.01%	0.01%	0.02%	0.00%	0.00%	0.01%	0.00%	0.00%	0.01%	0.01%	0.01%	0.01%	0.00%	0.00%	0.01%	0.00%	0.01%	0.01%	0.00%	0.02%	0.01%	0.01%	0.01%	0.01%	0.01%
unclassified_Chryseobacterium	0.01%	0.03%	0.01%	0.02%	0.21%	0.06%	0.11%	0.05%	0.01%	0.03%	0.02%	0.01%	0.01%	0.02%	0.03%	0.06%	0.04%	0.04%	0.01%	0.01%	0.19%	0.11%	0.01%	0.03%	0.10%	0.47%	0.04%	0.02%	0.00%	0.06%	0.01%	0.03%	0.03%	0.04%	0.08%	0.03%
unclassified_Chujaibacter	0.01%	0.01%	0.02%	0.01%	0.01%	0.02%	0.36%	0.14%	0.05%	0.01%	0.01%	0.01%	0.00%	0.03%	0.06%	0.17%	0.15%	0.05%	0.01%	0.01%	0.01%	0.01%	0.00%	0.03%	0.23%	0.07%	0.02%	0.03%	0.02%	0.01%	0.00%	0.01%	0.04%	0.08%	0.18%	0.01%
unclassified_Clade_Ia	0.00%	0.01%	0.00%	0.00%	0.00%	0.01%	0.06%	0.03%	0.01%	0.00%	0.00%	0.00%	0.01%	0.00%	0.02%	0.02%	0.02%	0.00%	0.02%	0.01%	0.01%	0.00%	0.00%	0.05%	0.06%	0.00%	0.00%	0.00%	0.00%	0.00%	0.00%	0.00%	0.00%	0.01%	0.01%	0.01%
unclassified_Cloacibacterium	0.10%	0.00%	0.00%	0.00%	0.01%	0.05%	0.03%	0.22%	0.02%	0.01%	0.01%	0.01%	0.01%	0.00%	0.01%	0.01%	0.25%	0.04%	0.00%	0.00%	0.00%	0.00%	0.02%	0.01%	0.02%	0.08%	0.00%	0.04%	0.01%	0.00%	0.01%	0.06%	0.02%	0.04%	0.73%	0.00%
unclassified_Clostridia_UCG_014	0.09%	0.07%	0.08%	0.04%	0.06%	0.06%	0.26%	0.29%	0.07%	0.07%	0.09%	0.02%	0.04%	0.05%	0.54%	0.10%	0.20%	0.14%	0.04%	0.05%	0.02%	0.04%	0.11%	0.13%	0.19%	0.07%	0.05%	0.04%	0.07%	0.02%	0.07%	0.06%	0.08%	0.15%	0.19%	0.05%
unclassified_Clostridia_vadinBB60_group	0.03%	0.01%	0.01%	0.01%	0.00%	0.01%	0.00%	0.01%	0.01%	0.02%	0.01%	0.02%	0.02%	0.01%	0.01%	0.00%	0.00%	0.01%	0.02%	0.01%	0.01%	0.01%	0.02%	0.02%	0.00%	0.00%	0.02%	0.01%	0.01%	0.00%	0.02%	0.03%	0.01%	0.00%	0.00%	0.00%
unclassified_Clostridium_sensu_stricto_1	0.06%	0.07%	0.07%	0.02%	0.03%	0.03%	0.28%	0.16%	0.11%	0.08%	0.05%	0.02%	0.05%	0.03%	0.07%	0.13%	0.17%	0.08%	0.04%	0.04%	0.05%	0.01%	0.04%	0.08%	0.21%	0.09%	0.04%	0.07%	0.05%	0.01%	0.03%	0.06%	0.03%	0.14%	0.17%	0.06%
unclassified_Clostridium_sensu_stricto_13	0.02%	0.02%	0.01%	0.00%	0.00%	0.01%	0.04%	0.02%	0.01%	0.03%	0.03%	0.01%	0.02%	0.02%	0.01%	0.01%	0.05%	0.01%	0.02%	0.02%	0.00%	0.01%	0.03%	0.01%	0.00%	0.00%	0.02%	0.05%	0.00%	0.02%	0.01%	0.07%	0.05%	0.03%	0.03%	0.01%
unclassified_Clostridium_sensu_stricto_2	0.01%	0.01%	0.00%	0.01%	0.00%	0.01%	0.10%	0.06%	0.01%	0.00%	0.00%	0.00%	0.00%	0.00%	0.00%	0.05%	0.01%	0.00%	0.00%	0.01%	0.02%	0.00%	0.00%	0.02%	0.08%	0.02%	0.00%	0.00%	0.01%	0.00%	0.00%	0.00%	0.02%	0.06%	0.09%	0.00%
unclassified_Colidextribacter	0.02%	0.01%	0.03%	0.01%	0.02%	0.02%	0.08%	0.07%	0.05%	0.02%	0.04%	0.02%	0.01%	0.02%	0.17%	0.05%	0.10%	0.03%	0.02%	0.04%	0.02%	0.02%	0.03%	0.06%	0.08%	0.01%	0.01%	0.02%	0.04%	0.01%	0.01%	0.01%	0.04%	0.02%	0.12%	0.02%
unclassified_Collinsella	0.00%	0.00%	0.00%	0.00%	0.01%	0.01%	0.08%	0.02%	0.02%	0.00%	0.00%	0.00%	0.00%	0.00%	0.03%	0.03%	0.01%	0.00%	0.00%	0.00%	0.00%	0.00%	0.00%	0.02%	0.01%	0.00%	0.01%	0.00%	0.00%	0.00%	0.00%	0.00%	0.00%	0.04%	0.09%	0.00%
unclassified_Comamonadaceae	2.13%	2.19%	2.10%	1.37%	1.55%	0.92%	0.89%	1.19%	2.31%	2.10%	2.18%	1.07%	1.87%	1.86%	0.46%	0.42%	1.01%	2.04%	1.76%	1.80%	2.01%	2.58%	2.56%	1.23%	0.72%	0.67%	1.23%	1.82%	2.05%	1.09%	1.33%	1.79%	1.69%	1.49%	1.43%	1.25%
unclassified_Conexibacter	0.01%	0.01%	0.01%	0.01%	0.00%	0.01%	0.10%	0.06%	0.01%	0.04%	0.03%	0.01%	0.00%	0.01%	0.07%	0.12%	0.04%	0.00%	0.01%	0.00%	0.01%	0.00%	0.01%	0.02%	0.04%	0.03%	0.01%	0.02%	0.01%	0.00%	0.02%	0.01%	0.01%	0.04%	0.06%	0.00%
unclassified_Coriobacteriaceae_UCG_002	0.00%	0.01%	0.00%	0.01%	0.01%	0.03%	0.06%	0.01%	0.02%	0.00%	0.01%	0.00%	0.01%	0.00%	0.05%	0.02%	0.00%	0.01%	0.00%	0.01%	0.02%	0.01%	0.01%	0.02%	0.01%	0.00%	0.01%	0.00%	0.00%	0.00%	0.00%	0.00%	0.02%	0.02%	0.02%	0.01%
unclassified_Corynebacterium	0.03%	0.01%	0.01%	0.01%	0.01%	0.03%	0.24%	0.13%	0.06%	0.01%	0.01%	0.00%	0.03%	0.00%	0.02%	0.11%	0.11%	0.03%	0.01%	0.01%	0.02%	0.01%	0.05%	0.07%	0.31%	0.25%	0.01%	0.01%	0.02%	0.01%	0.01%	0.01%	0.04%	0.18%	0.19%	0.03%
unclassified_Crenothrix	0.30%	0.21%	0.25%	0.15%	0.21%	0.08%	0.06%	0.08%	0.28%	0.31%	0.26%	0.14%	0.17%	0.26%	0.00%	0.04%	0.08%	0.29%	0.28%	0.21%	0.24%	0.13%	0.35%	0.15%	0.06%	0.05%	0.13%	0.20%	0.20%	0.14%	0.14%	0.28%	0.20%	0.17%	0.16%	0.12%
unclassified_Crocinitomix	0.02%	0.04%	0.02%	0.00%	0.00%	0.00%	0.01%	0.01%	0.01%	0.00%	0.03%	0.01%	0.01%	0.02%	0.00%	0.01%	0.00%	0.01%	0.01%	0.00%	0.02%	0.02%	0.00%	0.01%	0.01%	0.00%	0.01%	0.01%	0.01%	0.01%	0.01%	0.01%	0.00%	0.01%	0.04%	0.02%
unclassified_Cutibacterium	0.01%	0.01%	0.02%	0.01%	0.00%	0.00%	0.04%	0.07%	0.00%	0.01%	0.00%	0.01%	0.00%	0.01%	0.00%	0.00%	0.03%	0.00%	0.00%	0.00%	0.01%	0.00%	0.01%	0.02%	0.01%	0.02%	0.00%	0.00%	0.00%	0.00%	0.00%	0.00%	0.02%	0.01%	0.07%	0.01%
unclassified_Cyanobacteriales	0.00%	0.00%	0.00%	0.00%	0.00%	0.01%	0.03%	0.03%	0.01%	0.00%	0.00%	0.00%	0.00%	0.00%	0.02%	0.03%	0.01%	0.00%	0.00%	0.00%	0.00%	0.00%	0.00%	0.00%	0.04%	0.01%	0.01%	0.00%	0.00%	0.00%	0.01%	0.01%	0.02%	0.04%	0.02%	0.01%
unclassified_Cyanobium_PCC_6307	0.00%	0.01%	0.00%	0.01%	0.01%	0.01%	0.09%	0.05%	0.01%	0.00%	0.01%	0.00%	0.01%	0.01%	0.02%	0.05%	0.02%	0.02%	0.00%	0.00%	0.00%	0.00%	0.00%	0.01%	0.05%	0.00%	0.01%	0.00%	0.01%	0.00%	0.01%	0.00%	0.00%	0.03%	0.04%	0.00%
unclassified_Cytophagales	0.00%	0.01%	0.01%	0.01%	0.00%	0.00%	0.00%	0.02%	0.01%	0.00%	0.01%	0.00%	0.01%	0.01%	0.00%	0.00%	0.00%	0.00%	0.01%	0.02%	0.01%	0.00%	0.00%	0.00%	0.00%	0.00%	0.01%	0.02%	0.02%	0.00%	0.00%	0.01%	0.01%	0.00%	0.00%	0.00%
unclassified_DEV007	0.05%	0.05%	0.05%	0.00%	0.02%	0.01%	0.01%	0.00%	0.06%	0.05%	0.04%	0.03%	0.03%	0.03%	0.00%	0.01%	0.01%	0.03%	0.03%	0.02%	0.02%	0.03%	0.02%	0.03%	0.02%	0.02%	0.03%	0.03%	0.05%	0.02%	0.01%	0.05%	0.00%	0.00%	0.00%	0.02%
unclassified_Dechloromonas	0.13%	0.14%	0.13%	0.08%	0.10%	0.02%	0.03%	0.05%	0.13%	0.11%	0.15%	0.09%	0.12%	0.08%	0.01%	0.04%	0.06%	0.09%	0.11%	0.07%	0.12%	0.06%	0.15%	0.10%	0.07%	0.02%	0.05%	0.09%	0.16%	0.04%	0.10%	0.10%	0.13%	0.13%	0.14%	0.06%
unclassified_Deferrisoma	0.00%	0.01%	0.01%	0.01%	0.02%	0.00%	0.01%	0.00%	0.02%	0.02%	0.01%	0.00%	0.00%	0.01%	0.00%	0.00%	0.01%	0.01%	0.02%	0.00%	0.01%	0.00%	0.01%	0.01%	0.02%	0.00%	0.00%	0.02%	0.01%	0.01%	0.01%	0.01%	0.01%	0.00%	0.01%	0.00%
unclassified_Defluviicoccus	0.02%	0.01%	0.00%	0.01%	0.01%	0.00%	0.01%	0.00%	0.01%	0.02%	0.01%	0.01%	0.02%	0.01%	0.00%	0.00%	0.04%	0.02%	0.01%	0.01%	0.02%	0.00%	0.01%	0.00%	0.01%	0.00%	0.00%	0.00%	0.03%	0.01%	0.00%	0.01%	0.00%	0.00%	0.00%	0.03%
unclassified_Defluviimonas	0.06%	0.05%	0.06%	0.06%	0.05%	0.02%	0.03%	0.01%	0.10%	0.05%	0.11%	0.03%	0.05%	0.07%	0.00%	0.02%	0.03%	0.05%	0.04%	0.05%	0.04%	0.02%	0.06%	0.01%	0.34%	0.01%	0.05%	0.06%	0.06%	0.02%	0.03%	0.06%	0.04%	0.02%	0.08%	0.02%
unclassified_Delftia	0.13%	0.27%	0.04%	0.46%	0.60%	0.53%	0.22%	0.09%	0.14%	0.19%	0.07%	0.05%	0.04%	0.04%	0.03%	0.09%	0.19%	0.14%	0.11%	0.18%	0.44%	1.12%	0.06%	0.33%	0.82%	2.56%	0.67%	0.67%	0.36%	1.23%	0.06%	0.06%	0.27%	0.11%	0.09%	0.61%
unclassified_Denitratisoma	0.35%	0.36%	0.42%	0.23%	0.26%	0.12%	0.13%	0.26%	0.46%	0.38%	0.39%	0.20%	0.31%	0.31%	0.01%	0.07%	0.17%	0.36%	0.31%	0.31%	0.29%	0.19%	0.33%	0.18%	0.04%	0.04%	0.19%	0.32%	0.39%	0.13%	0.25%	0.27%	0.25%	0.29%	0.21%	0.23%
unclassified_Desemzia	0.00%	0.00%	0.00%	0.00%	0.00%	0.00%	0.00%	0.00%	0.00%	0.00%	0.00%	0.00%	0.00%	0.00%	0.01%	0.00%	0.00%	0.00%	0.00%	0.00%	0.00%	0.00%	0.00%	0.00%	0.00%	0.00%	0.00%	0.00%	0.00%	0.00%	0.00%	0.00%	0.00%	0.00%	0.00%	0.00%
unclassified_Desulfatirhabdium	0.01%	0.04%	0.04%	0.02%	0.01%	0.01%	0.00%	0.03%	0.04%	0.03%	0.05%	0.01%	0.01%	0.01%	0.00%	0.01%	0.01%	0.04%	0.02%	0.01%	0.02%	0.02%	0.05%	0.02%	0.04%	0.01%	0.02%	0.05%	0.04%	0.01%	0.03%	0.01%	0.00%	0.02%	0.05%	0.02%
unclassified_Desulfobacteraceae	0.01%	0.03%	0.01%	0.01%	0.01%	0.00%	0.00%	0.01%	0.00%	0.01%	0.02%	0.01%	0.01%	0.00%	0.00%	0.00%	0.00%	0.03%	0.01%	0.01%	0.00%	0.01%	0.01%	0.00%	0.01%	0.00%	0.00%	0.01%	0.02%	0.02%	0.01%	0.01%	0.00%	0.01%	0.02%	0.01%
unclassified_Desulfobulbaceae	0.13%	0.08%	0.09%	0.06%	0.06%	0.03%	0.02%	0.06%	0.14%	0.10%	0.06%	0.04%	0.05%	0.09%	0.01%	0.00%	0.04%	0.11%	0.08%	0.06%	0.09%	0.05%	0.09%	0.04%	0.01%	0.01%	0.07%	0.07%	0.11%	0.04%	0.06%	0.07%	0.09%	0.05%	0.09%	0.04%
unclassified_Desulfobulbales	0.05%	0.15%	0.06%	0.05%	0.05%	0.01%	0.04%	0.06%	0.10%	0.05%	0.11%	0.05%	0.08%	0.06%	0.00%	0.01%	0.02%	0.02%	0.10%	0.05%	0.03%	0.04%	0.06%	0.04%	0.02%	0.01%	0.03%	0.08%	0.08%	0.04%	0.04%	0.06%	0.03%	0.03%	0.03%	0.04%
unclassified_Desulfocapsaceae	0.06%	0.05%	0.08%	0.04%	0.04%	0.01%	0.00%	0.01%	0.06%	0.08%	0.06%	0.03%	0.02%	0.06%	0.00%	0.01%	0.04%	0.06%	0.04%	0.06%	0.07%	0.01%	0.08%	0.04%	0.03%	0.00%	0.01%	0.06%	0.06%	0.03%	0.02%	0.03%	0.02%	0.04%	0.05%	0.03%
unclassified_Desulfovibrio	0.05%	0.03%	0.06%	0.03%	0.01%	0.03%	0.07%	0.10%	0.06%	0.04%	0.03%	0.03%	0.02%	0.03%	0.13%	0.04%	0.01%	0.06%	0.02%	0.04%	0.02%	0.02%	0.06%	0.05%	0.04%	0.03%	0.04%	0.03%	0.02%	0.02%	0.01%	0.01%	0.06%	0.09%	0.07%	0.02%
unclassified_Desulfovibrionaceae	0.02%	0.03%	0.07%	0.04%	0.03%	0.05%	0.17%	0.10%	0.06%	0.04%	0.06%	0.03%	0.02%	0.02%	3.09%	0.07%	0.04%	0.05%	0.05%	0.04%	0.04%	0.03%	0.06%	0.04%	0.06%	0.03%	0.02%	0.03%	0.05%	0.02%	0.02%	0.03%	0.04%	0.06%	0.16%	0.02%
unclassified_Desulfovirga	0.05%	0.02%	0.01%	0.01%	0.02%	0.00%	0.00%	0.01%	0.03%	0.03%	0.01%	0.01%	0.02%	0.02%	0.00%	0.01%	0.01%	0.01%	0.03%	0.02%	0.03%	0.02%	0.03%	0.01%	0.00%	0.01%	0.01%	0.00%	0.03%	0.00%	0.01%	0.03%	0.00%	0.01%	0.04%	0.02%
unclassified_Desulfurivibrio	0.02%	0.00%	0.01%	0.01%	0.00%	0.00%	0.02%	0.02%	0.01%	0.02%	0.02%	0.01%	0.01%	0.03%	0.00%	0.01%	0.01%	0.01%	0.02%	0.02%	0.01%	0.00%	0.02%	0.03%	0.01%	0.00%	0.01%	0.01%	0.01%	0.00%	0.00%	0.04%	0.00%	0.02%	0.01%	0.00%
unclassified_Devosia	0.05%	0.30%	0.03%	0.53%	0.67%	0.88%	0.17%	0.13%	0.04%	0.19%	0.07%	0.02%	0.05%	0.02%	0.28%	0.11%	0.15%	0.06%	0.02%	0.07%	0.52%	0.38%	0.04%	0.29%	0.39%	1.39%	0.74%	0.27%	0.11%	0.71%	0.03%	0.05%	0.24%	0.16%	0.16%	0.66%
unclassified_Dietzia	0.00%	0.10%	0.00%	0.02%	0.03%	0.03%	0.02%	0.03%	0.00%	0.06%	0.01%	0.00%	0.01%	0.01%	0.02%	0.00%	0.05%	0.00%	0.02%	0.00%	0.00%	0.02%	0.00%	0.08%	0.04%	0.01%	0.05%	0.04%	0.03%	0.05%	0.00%	0.00%	0.05%	0.01%	0.02%	0.03%
unclassified_Diplorickettsiaceae	0.01%	0.00%	0.00%	0.01%	0.00%	0.00%	0.00%	0.00%	0.01%	0.00%	0.01%	0.01%	0.00%	0.02%	0.00%	0.00%	0.01%	0.03%	0.00%	0.00%	0.01%	0.00%	0.02%	0.02%	0.00%	0.00%	0.00%	0.01%	0.01%	0.01%	0.01%	0.00%	0.02%	0.00%	0.00%	0.00%
unclassified_Dolosigranulum	0.00%	0.00%	0.01%	0.00%	0.00%	0.01%	0.06%	0.05%	0.02%	0.00%	0.00%	0.00%	0.00%	0.01%	0.00%	0.02%	0.03%	0.02%	0.00%	0.00%	0.00%	0.00%	0.01%	0.04%	0.07%	0.02%	0.00%	0.01%	0.00%	0.00%	0.00%	0.00%	0.01%	0.06%	0.07%	0.01%
unclassified_Dongia	0.00%	0.01%	0.01%	0.00%	0.00%	0.00%	0.06%	0.03%	0.01%	0.00%	0.01%	0.00%	0.01%	0.01%	0.06%	0.03%	0.01%	0.03%	0.00%	0.00%	0.00%	0.00%	0.01%	0.04%	0.02%	0.00%	0.01%	0.00%	0.01%	0.00%	0.00%	0.00%	0.00%	0.02%	0.03%	0.01%
unclassified_Dubosiella	0.03%	0.01%	0.01%	0.00%	0.02%	0.02%	0.09%	0.04%	0.01%	0.01%	0.01%	0.01%	0.00%	0.02%	0.51%	0.03%	0.04%	0.00%	0.01%	0.01%	0.03%	0.01%	0.02%	0.05%	0.01%	0.01%	0.01%	0.01%	0.03%	0.01%	0.01%	0.03%	0.01%	0.06%	0.13%	0.01%
unclassified_Duganella	0.00%	0.00%	0.00%	0.00%	0.01%	0.00%	0.00%	0.00%	0.00%	0.00%	0.00%	0.00%	0.00%	0.00%	0.01%	0.00%	0.00%	0.00%	0.00%	0.00%	0.00%	0.00%	0.00%	0.00%	0.00%	0.00%	0.00%	0.00%	0.00%	0.00%	0.00%	0.00%	0.00%	0.01%	0.00%	0.00%
unclassified_Dyadobacter	0.03%	0.05%	0.01%	0.03%	0.04%	0.12%	0.02%	0.00%	0.02%	0.04%	0.04%	0.02%	0.02%	0.01%	0.01%	0.03%	0.01%	0.04%	0.02%	0.02%	0.09%	0.14%	0.02%	0.06%	0.21%	0.22%	0.05%	0.03%	0.02%	0.14%	0.00%	0.02%	0.06%	0.05%	0.00%	0.03%
unclassified_Edaphobacter	0.02%	0.02%	0.00%	0.02%	0.02%	0.00%	0.08%	0.05%	0.02%	0.01%	0.01%	0.02%	0.01%	0.02%	0.13%	0.03%	0.04%	0.03%	0.01%	0.00%	0.01%	0.01%	0.01%	0.01%	0.06%	0.03%	0.00%	0.01%	0.04%	0.02%	0.00%	0.01%	0.03%	0.03%	0.05%	0.01%
unclassified_Edaphobaculum	0.02%	0.00%	0.00%	0.00%	0.00%	0.00%	0.01%	0.03%	0.01%	0.00%	0.01%	0.00%	0.00%	0.01%	0.00%	0.01%	0.01%	0.01%	0.00%	0.00%	0.00%	0.01%	0.01%	0.00%	0.00%	0.00%	0.00%	0.00%	0.00%	0.00%	0.00%	0.01%	0.00%	0.01%	0.05%	0.00%
unclassified_Ellin6067	0.52%	0.35%	0.52%	0.27%	0.29%	0.18%	0.20%	0.27%	0.45%	0.46%	0.41%	0.25%	0.35%	0.43%	0.17%	0.11%	0.26%	0.35%	0.37%	0.36%	0.34%	0.22%	0.54%	0.30%	0.12%	0.14%	0.16%	0.39%	0.44%	0.18%	0.34%	0.42%	0.43%	0.30%	0.31%	0.28%
unclassified_Elstera	0.02%	0.01%	0.00%	0.00%	0.00%	0.00%	0.00%	0.01%	0.01%	0.01%	0.01%	0.00%	0.00%	0.01%	0.00%	0.00%	0.00%	0.00%	0.01%	0.00%	0.00%	0.00%	0.02%	0.01%	0.00%	0.00%	0.00%	0.01%	0.01%	0.00%	0.00%	0.00%	0.00%	0.00%	0.00%	0.00%
unclassified_Elsterales	0.02%	0.02%	0.03%	0.02%	0.01%	0.01%	0.13%	0.07%	0.01%	0.01%	0.02%	0.01%	0.01%	0.01%	0.32%	0.13%	0.05%	0.04%	0.02%	0.01%	0.04%	0.02%	0.00%	0.05%	0.08%	0.05%	0.02%	0.01%	0.02%	0.00%	0.00%	0.03%	0.03%	0.09%	0.14%	0.01%
unclassified_Elusimicrobia_bacterium_GWA2_69_24	0.03%	0.02%	0.03%	0.01%	0.02%	0.00%	0.00%	0.00%	0.03%	0.01%	0.01%	0.01%	0.00%	0.00%	0.00%	0.01%	0.00%	0.02%	0.02%	0.02%	0.01%	0.01%	0.01%	0.03%	0.01%	0.00%	0.00%	0.01%	0.02%	0.01%	0.02%	0.01%	0.02%	0.01%	0.01%	0.03%
unclassified_Endobacter	0.00%	0.03%	0.03%	0.01%	0.00%	0.01%	0.07%	0.07%	0.02%	0.01%	0.01%	0.00%	0.02%	0.01%	0.01%	0.04%	0.04%	0.01%	0.03%	0.00%	0.00%	0.01%	0.01%	0.03%	0.09%	0.02%	0.04%	0.01%	0.02%	0.00%	0.01%	0.00%	0.02%	0.02%	0.03%	0.02%
unclassified_Endomicrobium	0.13%	0.14%	0.13%	0.09%	0.07%	0.03%	0.05%	0.07%	0.11%	0.16%	0.12%	0.09%	0.13%	0.15%	0.01%	0.04%	0.10%	0.20%	0.12%	0.11%	0.11%	0.06%	0.17%	0.08%	0.07%	0.03%	0.07%	0.21%	0.15%	0.07%	0.11%	0.14%	0.10%	0.12%	0.14%	0.10%
unclassified_Enhydrobacter	0.00%	0.00%	0.17%	0.00%	0.00%	0.01%	0.58%	0.28%	0.96%	0.10%	0.49%	0.00%	0.02%	0.01%	0.00%	0.05%	0.04%	0.00%	0.00%	0.01%	0.00%	0.01%	0.01%	0.01%	0.02%	0.00%	0.01%	0.00%	0.00%	0.01%	0.00%	0.01%	0.00%	0.71%	0.01%	0.03%
unclassified_Enterobacterales	0.00%	0.00%	0.00%	0.00%	0.00%	0.00%	0.08%	0.06%	0.00%	0.00%	0.01%	0.00%	0.00%	0.00%	0.01%	0.03%	0.04%	0.00%	0.00%	0.01%	0.00%	0.00%	0.00%	0.02%	0.02%	0.01%	0.01%	0.00%	0.00%	0.00%	0.00%	0.00%	0.00%	0.03%	0.04%	0.00%
unclassified_Enterobacteriaceae	0.20%	0.34%	0.30%	0.29%	0.50%	0.60%	1.52%	1.01%	0.60%	0.50%	0.41%	0.20%	0.35%	0.42%	1.43%	0.46%	0.50%	0.29%	0.36%	0.24%	0.33%	2.68%	0.20%	0.34%	0.29%	3.77%	0.15%	0.10%	0.07%	0.40%	0.18%	0.16%	0.23%	0.49%	0.69%	0.52%
unclassified_Enterococcus	0.09%	0.11%	0.04%	0.02%	0.02%	0.04%	0.33%	0.29%	0.12%	0.13%	0.04%	0.09%	0.02%	0.01%	0.24%	0.13%	0.29%	0.10%	0.13%	0.06%	0.02%	0.03%	0.04%	0.06%	0.11%	0.09%	0.07%	0.11%	0.04%	0.02%	0.01%	0.02%	0.04%	0.16%	0.26%	0.12%
unclassified_Enterorhabdus	0.01%	0.01%	0.00%	0.01%	0.03%	0.01%	0.12%	0.06%	0.02%	0.01%	0.01%	0.01%	0.02%	0.01%	0.01%	0.02%	0.04%	0.02%	0.00%	0.01%	0.02%	0.01%	0.03%	0.04%	0.02%	0.02%	0.00%	0.01%	0.01%	0.00%	0.01%	0.02%	0.01%	0.06%	0.07%	0.02%
unclassified_Erwiniaceae	0.01%	0.13%	0.12%	0.13%	0.13%	0.17%	0.20%	0.08%	0.06%	0.10%	0.06%	0.03%	0.04%	0.03%	0.16%	0.07%	0.03%	0.04%	0.07%	0.04%	0.03%	0.03%	0.01%	0.02%	0.09%	0.05%	0.07%	0.07%	0.05%	0.07%	0.01%	0.02%	0.02%	0.24%	0.26%	0.18%
unclassified_Erysipelatoclostridium	0.02%	0.02%	0.01%	0.03%	0.02%	0.05%	0.13%	0.02%	0.03%	0.01%	0.00%	0.01%	0.01%	0.01%	0.06%	0.05%	0.06%	0.02%	0.02%	0.00%	0.00%	0.01%	0.01%	0.05%	0.06%	0.01%	0.02%	0.01%	0.01%	0.00%	0.02%	0.02%	0.05%	0.05%	0.08%	0.05%
unclassified_Erysipelothrix	0.04%	0.02%	0.02%	0.01%	0.02%	0.00%	0.00%	0.00%	0.02%	0.02%	0.03%	0.02%	0.03%	0.01%	0.00%	0.00%	0.02%	0.01%	0.01%	0.02%	0.00%	0.01%	0.02%	0.01%	0.00%	0.01%	0.02%	0.03%	0.02%	0.02%	0.02%	0.01%	0.02%	0.02%	0.02%	0.01%
unclassified_Erysipelotrichaceae	0.10%	0.12%	0.06%	0.05%	0.06%	0.02%	0.04%	0.03%	0.08%	0.05%	0.12%	0.03%	0.03%	0.04%	0.00%	0.00%	0.03%	0.04%	0.08%	0.09%	0.06%	0.04%	0.05%	0.06%	0.01%	0.01%	0.04%	0.11%	0.07%	0.78%	0.07%	0.94%	0.04%	0.09%	0.02%	0.03%
unclassified_Escherichia_Shigella	0.17%	0.23%	0.21%	0.16%	0.27%	0.38%	2.10%	1.86%	0.50%	0.32%	0.26%	0.12%	0.20%	0.24%	2.60%	1.33%	1.22%	0.36%	0.18%	0.16%	0.15%	0.14%	0.15%	0.78%	1.15%	0.29%	0.23%	0.17%	0.15%	0.05%	0.11%	0.15%	0.45%	1.35%	1.73%	0.22%
unclassified_Exiguobacterium	0.01%	0.03%	0.00%	0.00%	0.00%	0.01%	0.00%	0.02%	0.03%	0.01%	0.01%	0.02%	0.00%	0.02%	0.00%	0.02%	0.00%	0.03%	0.00%	0.01%	0.00%	0.00%	0.05%	0.01%	0.04%	0.01%	0.01%	0.01%	0.01%	0.01%	0.00%	0.01%	0.02%	0.01%	0.03%	0.01%
unclassified_Faecalibacterium	0.10%	0.04%	0.08%	0.06%	0.03%	0.09%	0.53%	0.46%	0.08%	0.06%	0.05%	0.06%	0.03%	0.04%	2.23%	0.32%	0.34%	0.12%	0.08%	0.04%	0.07%	0.04%	0.18%	0.11%	0.39%	0.12%	0.05%	0.04%	0.06%	0.05%	0.03%	0.05%	0.12%	0.20%	0.36%	0.07%
unclassified_Faecalibaculum	0.00%	0.00%	0.01%	0.01%	0.00%	0.01%	0.00%	0.04%	0.01%	0.00%	0.02%	0.00%	0.01%	0.01%	0.12%	0.02%	0.01%	0.01%	0.01%	0.00%	0.01%	0.00%	0.01%	0.01%	0.04%	0.01%	0.01%	0.00%	0.01%	0.00%	0.00%	0.03%	0.02%	0.03%	0.04%	0.01%
unclassified_Falsirhodobacter	0.01%	0.00%	0.00%	0.00%	0.00%	0.00%	0.00%	0.06%	0.01%	0.00%	0.01%	0.00%	0.00%	0.01%	0.00%	0.00%	0.01%	0.02%	0.00%	0.00%	0.01%	0.00%	0.00%	0.00%	0.00%	0.01%	0.00%	0.00%	0.00%	0.00%	0.00%	0.01%	0.00%	0.01%	0.03%	0.00%
unclassified_Fimbriimonadaceae	0.04%	0.02%	0.02%	0.00%	0.00%	0.00%	0.01%	0.00%	0.02%	0.00%	0.00%	0.00%	0.02%	0.01%	0.00%	0.00%	0.01%	0.03%	0.01%	0.01%	0.01%	0.01%	0.03%	0.00%	0.00%	0.01%	0.01%	0.03%	0.01%	0.00%	0.00%	0.02%	0.01%	0.00%	0.01%	0.01%
unclassified_Firmicutes	0.02%	0.03%	0.03%	0.01%	0.01%	0.00%	0.01%	0.00%	0.03%	0.04%	0.03%	0.00%	0.02%	0.02%	0.01%	0.01%	0.01%	0.04%	0.04%	0.02%	0.01%	0.02%	0.04%	0.02%	0.01%	0.00%	0.00%	0.03%	0.02%	0.01%	0.04%	0.03%	0.02%	0.01%	0.02%	0.01%
unclassified_Flavobacteriaceae	0.00%	0.00%	0.00%	0.00%	0.00%	0.09%	0.25%	0.30%	0.07%	0.00%	0.00%	0.01%	0.00%	0.00%	0.00%	0.20%	0.28%	0.11%	0.00%	0.00%	0.00%	0.00%	0.01%	0.27%	0.23%	0.18%	0.03%	0.00%	0.00%	0.00%	0.01%	0.00%	0.14%	0.22%	0.38%	0.03%
unclassified_Flavobacterium	0.12%	0.16%	0.15%	0.06%	0.20%	0.06%	0.07%	0.03%	0.13%	0.13%	0.13%	0.07%	0.10%	0.07%	0.01%	0.04%	0.05%	0.14%	0.10%	0.14%	0.12%	0.06%	0.14%	0.09%	0.06%	0.07%	0.08%	0.09%	0.14%	0.29%	0.11%	0.17%	0.10%	0.10%	0.06%	0.05%
unclassified_Fluviicola	0.54%	0.42%	0.58%	0.33%	0.30%	0.13%	0.06%	0.27%	0.46%	0.47%	0.55%	0.22%	0.34%	0.39%	0.01%	0.05%	0.13%	0.44%	0.45%	0.39%	0.42%	0.23%	0.60%	0.27%	0.06%	0.11%	0.21%	0.46%	0.46%	0.21%	0.37%	0.55%	0.29%	0.35%	0.16%	0.28%
unclassified_Frankiales	0.00%	0.00%	0.01%	0.01%	0.01%	0.00%	0.04%	0.03%	0.01%	0.00%	0.00%	0.00%	0.00%	0.00%	0.09%	0.01%	0.01%	0.00%	0.00%	0.00%	0.01%	0.00%	0.01%	0.01%	0.02%	0.02%	0.00%	0.00%	0.00%	0.00%	0.00%	0.01%	0.01%	0.02%	0.02%	0.01%
unclassified_Fusobacterium	0.01%	0.00%	0.00%	0.01%	0.02%	0.02%	0.07%	0.08%	0.01%	0.03%	0.01%	0.01%	0.02%	0.01%	0.08%	0.01%	0.08%	0.05%	0.02%	0.02%	0.01%	0.01%	0.01%	0.04%	0.09%	0.00%	0.01%	0.02%	0.01%	0.01%	0.03%	0.00%	0.04%	0.03%	0.04%	0.01%
unclassified_Gaiella	0.02%	0.02%	0.00%	0.00%	0.01%	0.00%	0.02%	0.02%	0.01%	0.01%	0.01%	0.00%	0.01%	0.01%	0.02%	0.03%	0.01%	0.00%	0.00%	0.01%	0.01%	0.00%	0.02%	0.00%	0.00%	0.01%	0.00%	0.00%	0.02%	0.00%	0.01%	0.00%	0.00%	0.00%	0.04%	0.00%
unclassified_Gaiellales	0.02%	0.04%	0.01%	0.01%	0.02%	0.00%	0.02%	0.00%	0.02%	0.03%	0.04%	0.02%	0.01%	0.01%	0.01%	0.00%	0.02%	0.00%	0.03%	0.02%	0.02%	0.01%	0.01%	0.00%	0.00%	0.01%	0.00%	0.01%	0.01%	0.01%	0.02%	0.05%	0.01%	0.02%	0.02%	0.01%
unclassified_Gammaproteobacteria	0.09%	0.10%	0.08%	0.06%	0.06%	0.05%	0.04%	0.04%	0.11%	0.11%	0.04%	0.04%	0.09%	0.07%	0.00%	0.01%	0.01%	0.11%	0.07%	0.06%	0.06%	0.04%	0.11%	0.03%	0.00%	0.01%	0.05%	0.07%	0.07%	0.03%	0.05%	0.08%	0.05%	0.05%	0.05%	0.04%
unclassified_Gastranaerophilales	0.02%	0.01%	0.01%	0.02%	0.01%	0.00%	0.01%	0.00%	0.03%	0.03%	0.03%	0.00%	0.01%	0.02%	0.00%	0.00%	0.03%	0.03%	0.02%	0.00%	0.01%	0.01%	0.00%	0.01%	0.00%	0.01%	0.01%	0.02%	0.01%	0.02%	0.01%	0.01%	0.02%	0.00%	0.01%	0.00%
unclassified_Gemmatimonadaceae	0.00%	0.03%	0.04%	0.02%	0.02%	0.03%	0.10%	0.07%	0.03%	0.03%	0.04%	0.00%	0.04%	0.02%	0.56%	0.04%	0.08%	0.04%	0.02%	0.02%	0.02%	0.01%	0.03%	0.03%	0.05%	0.03%	0.01%	0.02%	0.03%	0.01%	0.01%	0.00%	0.04%	0.07%	0.02%	0.02%
unclassified_Gemmobacter	0.11%	0.06%	0.08%	0.04%	0.05%	0.05%	0.07%	0.03%	0.05%	0.10%	0.09%	0.05%	0.05%	0.05%	0.02%	0.03%	0.04%	0.03%	0.05%	0.07%	0.12%	0.03%	0.12%	0.05%	0.05%	0.01%	0.06%	0.05%	0.08%	0.12%	0.08%	0.01%	0.08%	0.07%	0.06%	0.03%
unclassified_Geobacter	0.07%	0.08%	0.05%	0.04%	0.03%	0.02%	0.02%	0.02%	0.10%	0.07%	0.10%	0.03%	0.04%	0.07%	0.00%	0.01%	0.01%	0.04%	0.06%	0.05%	0.05%	0.03%	0.08%	0.03%	0.01%	0.03%	0.03%	0.04%	0.07%	0.04%	0.05%	0.06%	0.02%	0.03%	0.01%	0.04%
unclassified_Georgenia	0.01%	0.00%	0.00%	0.00%	0.00%	0.05%	0.42%	0.36%	0.08%	0.01%	0.00%	0.01%	0.00%	0.00%	0.01%	0.26%	0.19%	0.15%	0.01%	0.00%	0.00%	0.00%	0.00%	0.26%	0.19%	0.12%	0.03%	0.00%	0.00%	0.00%	0.01%	0.00%	0.08%	0.14%	0.48%	0.03%
unclassified_Geothrix	2.23%	2.05%	2.12%	1.18%	1.31%	0.72%	0.44%	0.97%	1.94%	2.14%	2.15%	1.14%	1.81%	1.88%	0.06%	0.23%	0.60%	1.83%	1.62%	1.75%	1.87%	0.90%	2.23%	0.96%	0.36%	0.31%	0.96%	1.71%	2.22%	0.89%	1.38%	1.96%	1.24%	1.28%	1.10%	1.05%
unclassified_Granulicella	0.00%	0.01%	0.02%	0.02%	0.01%	0.01%	0.15%	0.06%	0.02%	0.01%	0.01%	0.00%	0.01%	0.02%	0.09%	0.04%	0.05%	0.02%	0.01%	0.01%	0.00%	0.00%	0.02%	0.05%	0.09%	0.04%	0.01%	0.00%	0.00%	0.01%	0.01%	0.01%	0.01%	0.03%	0.13%	0.02%
unclassified_HIMB11	0.01%	0.00%	0.01%	0.00%	0.00%	0.00%	0.04%	0.05%	0.00%	0.00%	0.00%	0.00%	0.01%	0.00%	0.01%	0.02%	0.01%	0.02%	0.00%	0.00%	0.00%	0.00%	0.01%	0.02%	0.03%	0.01%	0.01%	0.00%	0.00%	0.01%	0.00%	0.00%	0.01%	0.01%	0.03%	0.00%
unclassified_Haliangium	0.05%	0.05%	0.06%	0.05%	0.04%	0.05%	0.03%	0.06%	0.11%	0.10%	0.05%	0.06%	0.04%	0.05%	0.12%	0.05%	0.03%	0.08%	0.06%	0.06%	0.05%	0.03%	0.12%	0.07%	0.03%	0.02%	0.03%	0.05%	0.10%	0.03%	0.06%	0.05%	0.05%	0.02%	0.06%	0.03%
unclassified_Haloimpatiens	0.00%	0.00%	0.00%	0.00%	0.00%	0.00%	0.02%	0.05%	0.00%	0.00%	0.00%	0.01%	0.00%	0.00%	0.01%	0.01%	0.04%	0.01%	0.00%	0.00%	0.01%	0.00%	0.00%	0.01%	0.04%	0.01%	0.01%	0.00%	0.00%	0.00%	0.00%	0.00%	0.01%	0.03%	0.02%	0.00%
unclassified_Helicobacter	0.44%	0.32%	0.51%	0.24%	0.24%	0.16%	0.16%	0.35%	0.56%	0.43%	0.43%	0.20%	0.37%	0.36%	0.18%	0.15%	0.23%	0.54%	0.37%	0.38%	0.38%	0.20%	0.43%	0.23%	0.19%	0.08%	0.25%	0.42%	0.50%	0.17%	0.40%	0.49%	0.37%	0.37%	0.40%	0.33%
unclassified_Holdemanella	0.00%	0.01%	0.00%	0.00%	0.00%	0.01%	0.05%	0.08%	0.02%	0.02%	0.01%	0.01%	0.00%	0.00%	0.03%	0.02%	0.02%	0.02%	0.00%	0.00%	0.00%	0.01%	0.02%	0.01%	0.04%	0.03%	0.00%	0.05%	0.00%	0.00%	0.00%	0.00%	0.01%	0.01%	0.04%	0.00%
unclassified_Holophagaceae	0.14%	0.18%	0.19%	0.07%	0.15%	0.02%	0.07%	0.04%	0.17%	0.17%	0.11%	0.10%	0.11%	0.13%	0.01%	0.02%	0.07%	0.15%	0.13%	0.13%	0.16%	0.09%	0.14%	0.07%	0.03%	0.02%	0.08%	0.13%	0.13%	0.05%	0.13%	0.15%	0.09%	0.05%	0.12%	0.08%
unclassified_Hungateiclostridiaceae	0.01%	0.00%	0.00%	0.00%	0.00%	0.00%	0.02%	0.00%	0.00%	0.01%	0.00%	0.00%	0.00%	0.01%	0.00%	0.00%	0.00%	0.01%	0.01%	0.00%	0.02%	0.01%	0.02%	0.01%	0.00%	0.00%	0.01%	0.01%	0.00%	0.00%	0.00%	0.01%	0.00%	0.01%	0.06%	0.00%
unclassified_Hydrogenedensaceae	0.07%	0.09%	0.03%	0.02%	0.06%	0.01%	0.01%	0.04%	0.07%	0.06%	0.06%	0.05%	0.05%	0.02%	0.01%	0.02%	0.02%	0.06%	0.04%	0.07%	0.05%	0.04%	0.09%	0.03%	0.02%	0.01%	0.03%	0.04%	0.08%	0.06%	0.05%	0.08%	0.02%	0.03%	0.01%	0.03%
unclassified_Hydrogenophaga	0.28%	0.26%	0.32%	0.22%	0.20%	0.10%	0.12%	0.33%	0.31%	0.31%	0.28%	0.14%	0.24%	0.23%	0.03%	0.07%	0.12%	0.28%	0.26%	0.27%	0.26%	0.13%	0.40%	0.18%	0.05%	0.03%	0.13%	0.27%	0.33%	0.10%	0.19%	0.19%	0.24%	0.21%	0.24%	0.18%
unclassified_Hyphomicrobiaceae	0.08%	0.10%	0.07%	0.03%	0.07%	0.03%	0.04%	0.07%	0.10%	0.08%	0.05%	0.02%	0.05%	0.08%	0.00%	0.01%	0.03%	0.08%	0.05%	0.05%	0.06%	0.02%	0.06%	0.03%	0.02%	0.01%	0.03%	0.06%	0.06%	0.04%	0.06%	0.06%	0.05%	0.09%	0.05%	0.05%
unclassified_Hyphomicrobium	0.17%	0.10%	0.15%	0.06%	0.05%	0.03%	0.02%	0.03%	0.12%	0.13%	0.12%	0.06%	0.08%	0.09%	0.01%	0.02%	0.10%	0.10%	0.10%	0.13%	0.13%	0.07%	0.16%	0.06%	0.04%	0.04%	0.06%	0.11%	0.17%	0.05%	0.10%	0.11%	0.13%	0.06%	0.07%	0.06%
unclassified_IMCC26256	0.01%	0.01%	0.00%	0.00%	0.01%	0.01%	0.13%	0.05%	0.02%	0.02%	0.00%	0.00%	0.01%	0.00%	0.05%	0.03%	0.03%	0.01%	0.02%	0.00%	0.01%	0.00%	0.01%	0.01%	0.05%	0.02%	0.02%	0.02%	0.01%	0.01%	0.00%	0.00%	0.01%	0.04%	0.03%	0.01%
unclassified_Iamia	0.00%	0.00%	0.00%	0.00%	0.00%	0.03%	0.21%	0.18%	0.04%	0.00%	0.00%	0.00%	0.00%	0.00%	0.01%	0.11%	0.18%	0.06%	0.00%	0.00%	0.00%	0.00%	0.00%	0.12%	0.22%	0.11%	0.03%	0.00%	0.00%	0.00%	0.00%	0.00%	0.08%	0.05%	0.22%	0.02%
unclassified_Ideonella	0.19%	0.21%	0.18%	0.09%	0.09%	0.04%	0.06%	0.05%	0.20%	0.17%	0.18%	0.09%	0.17%	0.11%	0.00%	0.03%	0.07%	0.24%	0.14%	0.13%	0.21%	0.11%	0.22%	0.14%	0.04%	0.02%	0.08%	0.19%	0.20%	0.08%	0.12%	0.18%	0.14%	0.21%	0.15%	0.10%
unclassified_Ignavibacteriales	0.07%	0.10%	0.14%	0.06%	0.06%	0.02%	0.03%	0.05%	0.11%	0.07%	0.15%	0.04%	0.10%	0.06%	0.00%	0.03%	0.02%	0.06%	0.11%	0.08%	0.08%	0.04%	0.08%	0.05%	0.02%	0.02%	0.06%	0.06%	0.15%	0.06%	0.06%	0.14%	0.05%	0.04%	0.04%	0.04%
unclassified_Ilumatobacteraceae	0.07%	0.03%	0.03%	0.02%	0.04%	0.01%	0.35%	0.24%	0.07%	0.04%	0.06%	0.03%	0.04%	0.03%	0.02%	0.12%	0.21%	0.08%	0.07%	0.02%	0.05%	0.04%	0.06%	0.14%	0.18%	0.05%	0.03%	0.04%	0.07%	0.02%	0.03%	0.03%	0.05%	0.16%	0.25%	0.04%
unclassified_Incertae_Sedis	0.01%	0.00%	0.01%	0.00%	0.01%	0.01%	0.03%	0.07%	0.00%	0.00%	0.01%	0.00%	0.01%	0.00%	0.03%	0.02%	0.01%	0.00%	0.00%	0.01%	0.00%	0.00%	0.00%	0.01%	0.04%	0.00%	0.00%	0.00%	0.01%	0.00%	0.01%	0.00%	0.01%	0.00%	0.07%	0.00%
unclassified_Inhella	0.12%	0.14%	0.09%	0.09%	0.12%	0.07%	0.08%	0.08%	0.16%	0.08%	0.16%	0.08%	0.15%	0.09%	0.00%	0.04%	0.05%	0.15%	0.16%	0.11%	0.10%	0.05%	0.14%	0.11%	0.02%	0.04%	0.05%	0.10%	0.15%	0.05%	0.10%	0.11%	0.06%	0.11%	0.05%	0.07%
unclassified_Intrasporangiaceae	0.00%	0.07%	0.02%	0.01%	0.01%	0.01%	0.11%	0.12%	0.03%	0.03%	0.03%	0.02%	0.02%	0.03%	0.12%	0.05%	0.02%	0.02%	0.01%	0.03%	0.02%	0.00%	0.04%	0.00%	0.03%	0.04%	0.02%	0.02%	0.03%	0.01%	0.01%	0.03%	0.00%	0.06%	0.14%	0.01%
unclassified_Isosphaeraceae	0.00%	0.01%	0.00%	0.00%	0.00%	0.00%	0.06%	0.02%	0.03%	0.00%	0.00%	0.01%	0.00%	0.01%	0.01%	0.01%	0.00%	0.01%	0.01%	0.01%	0.00%	0.00%	0.01%	0.02%	0.01%	0.01%	0.00%	0.00%	0.00%	0.00%	0.00%	0.00%	0.00%	0.04%	0.03%	0.00%
unclassified_JG30_KF_CM45	0.00%	0.00%	0.00%	0.00%	0.00%	0.00%	0.05%	0.07%	0.02%	0.00%	0.00%	0.00%	0.00%	0.00%	0.01%	0.02%	0.06%	0.01%	0.00%	0.00%	0.00%	0.00%	0.01%	0.03%	0.02%	0.03%	0.00%	0.00%	0.00%	0.00%	0.00%	0.00%	0.03%	0.02%	0.04%	0.00%
unclassified_JGI_0000069_P22	0.11%	0.10%	0.17%	0.07%	0.06%	0.02%	0.02%	0.03%	0.10%	0.12%	0.09%	0.07%	0.09%	0.11%	0.00%	0.01%	0.02%	0.12%	0.08%	0.14%	0.13%	0.05%	0.13%	0.08%	0.03%	0.03%	0.06%	0.13%	0.13%	0.06%	0.17%	0.07%	0.07%	0.06%	0.02%	0.07%
unclassified_JdFR_76	0.02%	0.00%	0.01%	0.01%	0.02%	0.00%	0.02%	0.00%	0.03%	0.02%	0.05%	0.01%	0.02%	0.01%	0.00%	0.00%	0.00%	0.02%	0.00%	0.01%	0.00%	0.01%	0.02%	0.00%	0.00%	0.02%	0.01%	0.01%	0.03%	0.02%	0.00%	0.01%	0.00%	0.00%	0.02%	0.01%
unclassified_Jeotgalicoccus	0.00%	0.00%	0.00%	0.00%	0.00%	0.00%	0.00%	0.02%	0.00%	0.00%	0.00%	0.00%	0.00%	0.00%	0.01%	0.00%	0.00%	0.00%	0.00%	0.00%	0.00%	0.00%	0.00%	0.00%	0.00%	0.01%	0.00%	0.00%	0.00%	0.00%	0.00%	0.00%	0.00%	0.01%	0.01%	0.00%
unclassified_KD3_10	0.01%	0.01%	0.03%	0.00%	0.01%	0.01%	0.00%	0.01%	0.01%	0.00%	0.02%	0.00%	0.00%	0.02%	0.01%	0.00%	0.01%	0.01%	0.00%	0.03%	0.01%	0.01%	0.02%	0.00%	0.01%	0.00%	0.00%	0.01%	0.02%	0.00%	0.01%	0.02%	0.02%	0.00%	0.00%	0.01%
unclassified_KF_JG30_B3	0.01%	0.00%	0.00%	0.00%	0.00%	0.01%	0.03%	0.02%	0.02%	0.00%	0.00%	0.00%	0.01%	0.02%	0.24%	0.04%	0.01%	0.02%	0.00%	0.00%	0.01%	0.00%	0.00%	0.00%	0.03%	0.01%	0.00%	0.00%	0.01%	0.00%	0.01%	0.01%	0.00%	0.03%	0.06%	0.01%
unclassified_Kaistia	0.00%	0.03%	0.00%	0.02%	0.03%	0.02%	0.01%	0.02%	0.00%	0.01%	0.01%	0.00%	0.00%	0.00%	0.01%	0.00%	0.00%	0.00%	0.00%	0.01%	0.01%	0.01%	0.01%	0.09%	0.07%	0.11%	0.05%	0.10%	0.03%	0.21%	0.00%	0.01%	0.03%	0.00%	0.00%	0.04%
unclassified_Kapabacteriales	0.05%	0.07%	0.03%	0.01%	0.03%	0.01%	0.01%	0.03%	0.07%	0.07%	0.04%	0.03%	0.04%	0.04%	0.00%	0.01%	0.04%	0.05%	0.02%	0.04%	0.04%	0.03%	0.08%	0.02%	0.01%	0.01%	0.03%	0.06%	0.05%	0.03%	0.02%	0.04%	0.01%	0.04%	0.01%	0.02%
unclassified_Klebsiella	1.97%	1.65%	1.60%	1.21%	1.42%	0.88%	1.30%	1.16%	1.68%	1.41%	2.37%	0.70%	1.28%	1.25%	3.55%	0.22%	0.63%	1.14%	1.02%	1.18%	1.03%	0.69%	1.44%	0.72%	0.37%	0.13%	0.68%	1.01%	1.26%	3.87%	0.75%	4.11%	0.82%	1.28%	1.41%	1.31%
unclassified_Kocuria	0.03%	0.11%	0.03%	0.02%	0.02%	0.04%	0.11%	0.08%	0.02%	0.05%	0.02%	0.01%	0.02%	0.01%	0.03%	0.04%	0.18%	0.07%	0.02%	0.02%	0.13%	0.02%	0.00%	0.05%	0.56%	0.09%	0.08%	0.07%	0.01%	0.02%	0.00%	0.01%	0.04%	0.06%	0.09%	0.12%
unclassified_LD_RB_34	0.24%	0.27%	0.29%	0.15%	0.16%	0.07%	0.07%	0.10%	0.27%	0.31%	0.26%	0.15%	0.22%	0.17%	0.00%	0.05%	0.04%	0.23%	0.21%	0.21%	0.21%	0.12%	0.31%	0.17%	0.08%	0.03%	0.17%	0.21%	0.28%	0.12%	0.20%	0.27%	0.14%	0.20%	0.13%	0.11%
unclassified_LF045	0.05%	0.02%	0.09%	0.05%	0.03%	0.01%	0.00%	0.01%	0.06%	0.05%	0.05%	0.05%	0.02%	0.05%	0.00%	0.00%	0.01%	0.01%	0.01%	0.02%	0.06%	0.02%	0.07%	0.00%	0.00%	0.01%	0.03%	0.04%	0.04%	0.03%	0.04%	0.04%	0.01%	0.02%	0.01%	0.02%
unclassified_LWQ8	0.03%	0.00%	0.02%	0.00%	0.00%	0.00%	0.07%	0.02%	0.01%	0.01%	0.00%	0.00%	0.01%	0.01%	0.03%	0.03%	0.02%	0.01%	0.01%	0.01%	0.00%	0.00%	0.00%	0.02%	0.03%	0.01%	0.01%	0.01%	0.00%	0.00%	0.00%	0.00%	0.01%	0.02%	0.05%	0.01%
unclassified_Lachnoclostridium	0.04%	0.03%	0.03%	0.01%	0.02%	0.00%	0.01%	0.01%	0.01%	0.01%	0.04%	0.03%	0.02%	0.03%	0.00%	0.02%	0.01%	0.04%	0.01%	0.02%	0.03%	0.02%	0.01%	0.01%	0.01%	0.00%	0.02%	0.02%	0.02%	0.30%	0.01%	0.33%	0.01%	0.03%	0.01%	0.00%
unclassified_Lachnospiraceae	0.15%	0.18%	0.17%	0.14%	0.14%	0.16%	0.81%	0.74%	0.24%	0.19%	0.21%	0.08%	0.16%	0.15%	4.13%	0.36%	0.73%	0.30%	0.18%	0.14%	0.13%	0.10%	0.25%	0.41%	0.45%	0.25%	0.16%	0.17%	0.17%	0.12%	0.11%	0.25%	0.24%	0.33%	0.81%	0.15%
unclassified_Lachnospiraceae_NK4A136_group	0.04%	0.03%	0.05%	0.03%	0.02%	0.10%	0.30%	0.44%	0.11%	0.04%	0.04%	0.02%	0.03%	0.04%	2.35%	0.20%	0.34%	0.09%	0.03%	0.04%	0.03%	0.01%	0.06%	0.19%	0.24%	0.09%	0.05%	0.07%	0.04%	0.02%	0.03%	0.01%	0.15%	0.14%	0.29%	0.06%
unclassified_Lachnospiraceae_UCG_001	0.02%	0.00%	0.02%	0.00%	0.01%	0.01%	0.01%	0.01%	0.03%	0.01%	0.01%	0.00%	0.01%	0.00%	0.00%	0.00%	0.01%	0.00%	0.01%	0.00%	0.03%	0.00%	0.01%	0.01%	0.00%	0.00%	0.00%	0.02%	0.00%	0.00%	0.01%	0.00%	0.01%	0.00%	0.02%	0.00%
unclassified_Lachnospiraceae_UCG_006	0.00%	0.01%	0.02%	0.00%	0.00%	0.00%	0.05%	0.00%	0.01%	0.00%	0.00%	0.00%	0.00%	0.00%	0.04%	0.01%	0.04%	0.03%	0.01%	0.00%	0.00%	0.00%	0.00%	0.03%	0.02%	0.02%	0.00%	0.00%	0.01%	0.00%	0.00%	0.00%	0.04%	0.01%	0.07%	0.01%
unclassified_Lactiplantibacillus	0.03%	0.01%	0.04%	0.02%	0.01%	0.03%	0.19%	0.13%	0.02%	0.02%	0.05%	0.01%	0.03%	0.01%	0.69%	0.12%	0.17%	0.03%	0.03%	0.00%	0.02%	0.02%	0.05%	0.03%	0.10%	0.04%	0.03%	0.02%	0.00%	0.01%	0.03%	0.02%	0.04%	0.10%	0.12%	0.01%
unclassified_Lactobacillus	0.26%	0.27%	0.29%	0.17%	0.19%	0.51%	2.43%	1.84%	0.70%	0.30%	0.23%	0.15%	0.15%	0.23%	1.33%	1.28%	1.35%	0.68%	0.23%	0.17%	0.22%	0.12%	0.29%	1.20%	1.67%	0.62%	0.38%	0.20%	0.25%	0.12%	0.24%	0.28%	0.61%	1.21%	1.97%	0.27%
unclassified_Lactococcus	0.04%	0.02%	0.05%	0.02%	0.05%	0.04%	0.53%	0.25%	0.06%	0.04%	0.03%	0.02%	0.06%	0.04%	0.10%	0.31%	0.29%	0.04%	0.05%	0.03%	0.02%	0.02%	0.04%	0.11%	0.35%	0.08%	0.05%	0.04%	0.03%	0.01%	0.06%	0.03%	0.05%	0.14%	0.29%	0.05%
unclassified_Lautropia	0.04%	0.04%	0.04%	0.01%	0.01%	0.00%	0.05%	0.03%	0.04%	0.01%	0.04%	0.02%	0.04%	0.01%	0.00%	0.00%	0.00%	0.02%	0.02%	0.01%	0.01%	0.02%	0.04%	0.01%	0.00%	0.01%	0.01%	0.02%	0.05%	0.02%	0.02%	0.03%	0.01%	0.01%	0.02%	0.01%
unclassified_Lawsonella	0.00%	0.01%	0.00%	0.00%	0.00%	0.00%	0.04%	0.08%	0.01%	0.00%	0.00%	0.00%	0.01%	0.00%	0.02%	0.04%	0.04%	0.00%	0.00%	0.00%	0.00%	0.01%	0.00%	0.00%	0.04%	0.02%	0.02%	0.00%	0.00%	0.00%	0.00%	0.00%	0.01%	0.04%	0.04%	0.00%
unclassified_Legionella	0.01%	0.02%	0.01%	0.01%	0.01%	0.00%	0.01%	0.00%	0.01%	0.00%	0.00%	0.01%	0.02%	0.01%	0.00%	0.00%	0.00%	0.01%	0.01%	0.00%	0.01%	0.00%	0.00%	0.01%	0.00%	0.00%	0.00%	0.02%	0.00%	0.00%	0.01%	0.01%	0.01%	0.00%	0.01%	0.00%
unclassified_Lentimicrobiaceae	0.07%	0.08%	0.08%	0.04%	0.05%	0.02%	0.01%	0.04%	0.06%	0.03%	0.10%	0.04%	0.08%	0.06%	0.00%	0.02%	0.04%	0.07%	0.07%	0.05%	0.06%	0.05%	0.10%	0.01%	0.03%	0.02%	0.02%	0.06%	0.05%	0.05%	0.06%	0.06%	0.06%	0.05%	0.02%	0.05%
unclassified_Leptolinea	0.03%	0.03%	0.04%	0.02%	0.03%	0.03%	0.00%	0.04%	0.05%	0.03%	0.07%	0.04%	0.04%	0.02%	0.00%	0.01%	0.01%	0.02%	0.03%	0.03%	0.04%	0.01%	0.05%	0.03%	0.00%	0.00%	0.02%	0.06%	0.03%	0.02%	0.04%	0.05%	0.01%	0.03%	0.02%	0.01%
unclassified_Leptospira	0.03%	0.04%	0.04%	0.02%	0.03%	0.00%	0.00%	0.01%	0.05%	0.03%	0.05%	0.01%	0.03%	0.05%	0.01%	0.01%	0.01%	0.06%	0.02%	0.03%	0.03%	0.01%	0.04%	0.02%	0.01%	0.01%	0.02%	0.08%	0.02%	0.02%	0.02%	0.02%	0.05%	0.03%	0.00%	0.04%
unclassified_Leptospiraceae	0.00%	0.01%	0.01%	0.01%	0.00%	0.00%	0.00%	0.01%	0.02%	0.01%	0.01%	0.02%	0.00%	0.02%	0.00%	0.02%	0.00%	0.01%	0.02%	0.01%	0.02%	0.00%	0.02%	0.00%	0.00%	0.00%	0.01%	0.01%	0.01%	0.01%	0.01%	0.04%	0.02%	0.01%	0.00%	0.00%
unclassified_Leuconostoc	0.01%	0.01%	0.01%	0.00%	0.01%	0.01%	0.17%	0.08%	0.01%	0.00%	0.00%	0.01%	0.01%	0.00%	0.01%	0.08%	0.04%	0.04%	0.00%	0.00%	0.01%	0.00%	0.01%	0.01%	0.05%	0.02%	0.00%	0.01%	0.01%	0.00%	0.00%	0.01%	0.02%	0.04%	0.04%	0.00%
unclassified_Lewinella	0.01%	0.01%	0.01%	0.00%	0.00%	0.00%	0.00%	0.02%	0.03%	0.02%	0.01%	0.01%	0.01%	0.02%	0.00%	0.00%	0.00%	0.01%	0.00%	0.00%	0.03%	0.00%	0.00%	0.00%	0.00%	0.00%	0.00%	0.02%	0.01%	0.01%	0.02%	0.00%	0.00%	0.01%	0.00%	0.00%
unclassified_Ligilactobacillus	0.16%	0.22%	0.19%	0.17%	0.14%	0.30%	0.95%	1.13%	0.31%	0.17%	0.15%	0.10%	0.15%	0.16%	0.43%	0.50%	0.68%	0.37%	0.12%	0.14%	0.12%	0.09%	0.24%	0.55%	0.55%	0.27%	0.15%	0.14%	0.13%	0.07%	0.14%	0.11%	0.29%	0.55%	0.91%	0.22%
unclassified_Limnobacter	0.03%	0.05%	0.03%	0.04%	0.02%	0.02%	0.03%	0.05%	0.06%	0.05%	0.06%	0.01%	0.04%	0.04%	0.00%	0.00%	0.00%	0.02%	0.04%	0.04%	0.04%	0.02%	0.04%	0.04%	0.00%	0.02%	0.01%	0.04%	0.04%	0.03%	0.02%	0.03%	0.02%	0.01%	0.01%	0.04%
unclassified_Longilinea	0.14%	0.10%	0.06%	0.07%	0.07%	0.02%	0.01%	0.03%	0.10%	0.07%	0.09%	0.05%	0.07%	0.07%	0.00%	0.04%	0.03%	0.06%	0.08%	0.08%	0.09%	0.06%	0.12%	0.08%	0.01%	0.02%	0.05%	0.08%	0.10%	0.04%	0.11%	0.09%	0.05%	0.03%	0.05%	0.04%
unclassified_Luteitalea	0.06%	0.01%	0.03%	0.02%	0.01%	0.01%	0.01%	0.02%	0.02%	0.01%	0.02%	0.01%	0.00%	0.02%	0.00%	0.00%	0.01%	0.03%	0.02%	0.03%	0.02%	0.00%	0.05%	0.00%	0.00%	0.01%	0.01%	0.03%	0.00%	0.00%	0.02%	0.04%	0.00%	0.00%	0.03%	0.01%
unclassified_Luteolibacter	0.01%	0.02%	0.00%	0.02%	0.03%	0.01%	0.02%	0.03%	0.00%	0.02%	0.01%	0.00%	0.00%	0.00%	0.00%	0.00%	0.00%	0.01%	0.02%	0.00%	0.08%	0.02%	0.00%	0.05%	0.07%	0.03%	0.02%	0.05%	0.03%	0.14%	0.00%	0.01%	0.03%	0.00%	0.00%	0.03%
unclassified_Lutispora	0.02%	0.02%	0.01%	0.00%	0.01%	0.00%	0.00%	0.00%	0.02%	0.01%	0.03%	0.01%	0.00%	0.01%	0.00%	0.00%	0.00%	0.00%	0.03%	0.01%	0.01%	0.00%	0.01%	0.00%	0.00%	0.00%	0.00%	0.01%	0.00%	0.11%	0.00%	0.15%	0.00%	0.00%	0.03%	0.00%
unclassified_Lysinibacillus	0.39%	0.19%	0.20%	0.21%	0.24%	0.11%	0.04%	0.08%	0.21%	0.19%	0.38%	0.12%	0.18%	0.22%	0.01%	0.02%	0.04%	0.20%	0.18%	0.25%	0.15%	0.12%	0.25%	0.07%	0.04%	0.03%	0.19%	0.26%	0.29%	2.77%	0.18%	3.24%	0.15%	0.18%	0.08%	0.11%
unclassified_Lysobacter	0.00%	0.00%	0.00%	0.00%	0.00%	0.07%	0.20%	0.22%	0.08%	0.00%	0.00%	0.00%	0.01%	0.00%	0.00%	0.12%	0.20%	0.06%	0.00%	0.00%	0.00%	0.00%	0.00%	0.11%	0.17%	0.10%	0.03%	0.00%	0.00%	0.00%	0.01%	0.00%	0.04%	0.09%	0.18%	0.02%
unclassified_MM1	0.02%	0.04%	0.05%	0.03%	0.03%	0.03%	0.00%	0.06%	0.06%	0.06%	0.05%	0.01%	0.04%	0.05%	0.00%	0.01%	0.01%	0.04%	0.03%	0.05%	0.05%	0.02%	0.04%	0.02%	0.01%	0.02%	0.02%	0.04%	0.03%	0.02%	0.03%	0.05%	0.02%	0.04%	0.02%	0.04%
unclassified_MM2	0.22%	0.17%	0.20%	0.18%	0.14%	0.10%	0.03%	0.10%	0.26%	0.27%	0.27%	0.12%	0.15%	0.19%	0.03%	0.06%	0.06%	0.23%	0.17%	0.25%	0.20%	0.11%	0.26%	0.12%	0.03%	0.05%	0.09%	0.22%	0.25%	0.12%	0.09%	0.25%	0.11%	0.20%	0.12%	0.10%
unclassified_MND1	0.01%	0.01%	0.00%	0.01%	0.01%	0.02%	0.12%	0.08%	0.05%	0.02%	0.02%	0.01%	0.02%	0.03%	0.20%	0.05%	0.06%	0.02%	0.01%	0.00%	0.00%	0.00%	0.02%	0.02%	0.04%	0.02%	0.00%	0.01%	0.02%	0.00%	0.01%	0.01%	0.01%	0.04%	0.04%	0.01%
unclassified_Macellibacteroides	0.00%	0.00%	0.00%	0.00%	0.00%	0.00%	0.01%	0.00%	0.01%	0.01%	0.00%	0.00%	0.00%	0.00%	0.00%	0.01%	0.01%	0.00%	0.00%	0.00%	0.00%	0.00%	0.00%	0.00%	0.01%	0.00%	0.00%	0.00%	0.00%	0.00%	0.00%	0.00%	0.00%	0.00%	0.01%	0.00%
unclassified_Magnetospirillum	0.01%	0.03%	0.02%	0.01%	0.01%	0.01%	0.00%	0.00%	0.02%	0.01%	0.02%	0.00%	0.01%	0.01%	0.00%	0.00%	0.00%	0.01%	0.02%	0.01%	0.01%	0.01%	0.03%	0.00%	0.02%	0.01%	0.00%	0.00%	0.01%	0.00%	0.01%	0.00%	0.01%	0.00%	0.00%	0.01%
unclassified_Massilia	0.03%	0.05%	0.03%	0.07%	0.39%	0.29%	0.16%	1.07%	0.03%	0.04%	0.05%	0.03%	0.03%	0.03%	0.13%	0.07%	0.16%	0.05%	0.04%	0.05%	0.23%	0.33%	0.04%	0.08%	0.14%	1.04%	0.06%	0.04%	0.03%	2.26%	0.02%	0.02%	0.08%	0.05%	0.08%	0.14%
unclassified_Megamonas	0.00%	0.03%	0.02%	0.00%	0.00%	0.01%	0.03%	0.03%	0.03%	0.01%	0.01%	0.00%	0.01%	0.03%	0.60%	0.03%	0.02%	0.01%	0.00%	0.01%	0.00%	0.01%	0.04%	0.02%	0.04%	0.01%	0.02%	0.01%	0.00%	0.00%	0.01%	0.01%	0.01%	0.00%	0.09%	0.01%
unclassified_Megasphaera	0.04%	0.01%	0.02%	0.00%	0.01%	0.03%	0.29%	0.15%	0.04%	0.00%	0.01%	0.01%	0.02%	0.02%	0.18%	0.10%	0.12%	0.06%	0.01%	0.02%	0.02%	0.01%	0.01%	0.06%	0.22%	0.06%	0.01%	0.02%	0.04%	0.01%	0.00%	0.02%	0.09%	0.16%	0.09%	0.02%
unclassified_Methylacidiphilaceae	0.12%	0.07%	0.05%	0.08%	0.06%	0.03%	0.00%	0.04%	0.07%	0.09%	0.04%	0.05%	0.04%	0.09%	0.00%	0.00%	0.07%	0.11%	0.08%	0.09%	0.05%	0.05%	0.10%	0.04%	0.01%	0.02%	0.02%	0.06%	0.11%	0.04%	0.07%	0.04%	0.08%	0.03%	0.02%	0.04%
unclassified_Methylobacillus	0.13%	0.14%	0.21%	0.17%	0.15%	0.06%	0.04%	0.10%	0.30%	0.22%	0.17%	0.09%	0.14%	0.15%	0.00%	0.02%	0.10%	0.15%	0.17%	0.17%	0.16%	0.09%	0.23%	0.07%	0.04%	0.03%	0.10%	0.22%	0.24%	0.09%	0.16%	0.23%	0.15%	0.19%	0.15%	0.09%
unclassified_Methylobacterium_Methylorubrum	0.13%	0.08%	0.04%	0.04%	0.12%	0.04%	0.46%	0.17%	0.10%	0.06%	0.13%	0.02%	0.08%	0.06%	0.03%	0.04%	0.03%	0.19%	0.53%	0.19%	0.19%	0.01%	0.05%	0.12%	0.17%	0.08%	0.06%	0.09%	0.02%	0.07%	0.02%	0.04%	0.08%	0.45%	0.09%	0.13%
unclassified_Methylocella	0.02%	0.03%	0.02%	0.01%	0.03%	0.02%	0.19%	0.07%	0.04%	0.04%	0.03%	0.00%	0.03%	0.02%	0.02%	0.07%	0.10%	0.03%	0.03%	0.02%	0.02%	0.01%	0.02%	0.02%	0.06%	0.02%	0.02%	0.04%	0.02%	0.01%	0.04%	0.01%	0.02%	0.11%	0.17%	0.02%
unclassified_Methylococcaceae	0.39%	0.38%	0.46%	0.20%	0.24%	0.11%	0.10%	0.21%	0.37%	0.40%	0.42%	0.21%	0.30%	0.31%	0.01%	0.06%	0.13%	0.31%	0.27%	0.34%	0.34%	0.18%	0.49%	0.15%	0.08%	0.06%	0.18%	0.28%	0.35%	0.16%	0.20%	0.36%	0.32%	0.13%	0.23%	0.18%
unclassified_Methylocystis	0.02%	0.03%	0.00%	0.02%	0.02%	0.00%	0.04%	0.05%	0.01%	0.01%	0.05%	0.01%	0.03%	0.02%	0.01%	0.03%	0.04%	0.03%	0.01%	0.01%	0.01%	0.01%	0.03%	0.02%	0.08%	0.00%	0.00%	0.01%	0.02%	0.01%	0.01%	0.02%	0.02%	0.04%	0.03%	0.01%
unclassified_Methylomonadaceae	0.79%	0.77%	1.01%	0.46%	0.53%	0.25%	0.27%	0.44%	0.97%	0.74%	0.82%	0.44%	0.68%	0.70%	0.03%	0.12%	0.34%	0.80%	0.58%	0.76%	0.71%	0.34%	0.99%	0.47%	0.12%	0.17%	0.43%	0.71%	0.94%	0.35%	0.56%	0.88%	0.60%	0.60%	0.50%	0.39%
unclassified_Methylomonas	6.83%	6.08%	7.42%	3.78%	4.45%	2.02%	1.57%	3.04%	6.75%	6.35%	6.50%	3.28%	5.26%	5.07%	0.20%	0.81%	2.34%	5.47%	5.11%	5.15%	5.78%	2.85%	7.39%	3.27%	1.18%	1.11%	2.96%	5.56%	6.56%	2.71%	4.02%	6.32%	4.59%	4.50%	3.74%	3.43%
unclassified_Methyloparacoccus	0.03%	0.03%	0.04%	0.01%	0.01%	0.00%	0.00%	0.00%	0.03%	0.05%	0.04%	0.01%	0.01%	0.04%	0.00%	0.00%	0.00%	0.01%	0.02%	0.00%	0.01%	0.01%	0.03%	0.01%	0.01%	0.01%	0.02%	0.05%	0.01%	0.02%	0.02%	0.01%	0.00%	0.01%	0.01%	0.01%
unclassified_Methylophilaceae	1.11%	0.97%	1.03%	0.63%	0.64%	0.26%	0.23%	0.52%	1.18%	1.11%	1.16%	0.59%	0.79%	0.82%	0.08%	0.19%	0.46%	1.01%	0.85%	0.94%	0.74%	0.44%	1.25%	0.52%	0.28%	0.13%	0.41%	0.82%	1.05%	0.44%	0.60%	0.90%	0.72%	0.62%	0.69%	0.53%
unclassified_Methylophilus	0.10%	0.11%	0.10%	0.06%	0.10%	0.04%	0.05%	0.08%	0.13%	0.13%	0.11%	0.04%	0.08%	0.07%	0.01%	0.02%	0.05%	0.09%	0.06%	0.11%	0.09%	0.04%	0.14%	0.05%	0.05%	0.03%	0.05%	0.12%	0.12%	0.04%	0.10%	0.12%	0.07%	0.10%	0.08%	0.07%
unclassified_Methylosarcina	0.02%	0.02%	0.00%	0.01%	0.01%	0.01%	0.00%	0.00%	0.03%	0.01%	0.02%	0.01%	0.03%	0.02%	0.00%	0.00%	0.03%	0.01%	0.01%	0.02%	0.01%	0.01%	0.02%	0.00%	0.00%	0.00%	0.01%	0.01%	0.02%	0.01%	0.01%	0.01%	0.00%	0.01%	0.03%	0.00%
unclassified_Methylotenera	8.30%	7.60%	7.95%	4.72%	5.43%	2.55%	2.14%	3.87%	8.55%	7.89%	8.19%	4.15%	6.56%	6.50%	0.35%	1.06%	3.66%	7.47%	6.47%	6.55%	7.02%	3.41%	9.43%	3.99%	1.34%	1.20%	3.70%	6.63%	8.04%	3.33%	5.16%	7.90%	5.61%	5.29%	4.71%	4.57%
unclassified_Methyloversatilis	0.08%	0.05%	0.07%	0.07%	0.06%	0.03%	0.04%	0.03%	0.07%	0.07%	0.07%	0.04%	0.08%	0.06%	0.01%	0.02%	0.04%	0.07%	0.05%	0.07%	0.03%	0.05%	0.13%	0.04%	0.02%	0.01%	0.02%	0.05%	0.08%	0.02%	0.05%	0.07%	0.06%	0.05%	0.05%	0.06%
unclassified_Methylovulum	0.01%	0.01%	0.00%	0.00%	0.00%	0.01%	0.00%	0.00%	0.01%	0.00%	0.00%	0.00%	0.01%	0.00%	0.00%	0.01%	0.00%	0.00%	0.01%	0.01%	0.00%	0.01%	0.01%	0.00%	0.00%	0.00%	0.00%	0.00%	0.00%	0.00%	0.00%	0.00%	0.01%	0.00%	0.00%	0.00%
unclassified_Microbacteriaceae	0.28%	0.94%	0.14%	1.75%	2.70%	3.04%	0.70%	0.32%	0.22%	0.91%	0.21%	0.12%	0.11%	0.09%	0.20%	0.24%	1.45%	0.37%	0.24%	0.17%	0.79%	0.30%	0.19%	2.09%	2.28%	3.22%	3.10%	2.33%	0.68%	2.33%	0.11%	0.16%	0.80%	0.23%	0.35%	5.21%
unclassified_Microbacterium	0.04%	0.11%	0.01%	0.08%	0.15%	0.09%	0.06%	0.04%	0.01%	0.23%	0.04%	0.01%	0.02%	0.01%	0.02%	0.05%	0.13%	0.02%	0.01%	0.02%	0.12%	0.08%	0.02%	0.13%	0.45%	0.15%	0.16%	0.13%	0.04%	0.21%	0.01%	0.02%	0.14%	0.03%	0.03%	0.16%
unclassified_Micrococcales	0.04%	0.00%	0.03%	0.00%	0.27%	0.12%	0.60%	0.59%	0.23%	0.55%	0.04%	0.02%	0.01%	0.02%	0.03%	0.32%	0.62%	0.27%	0.06%	0.06%	0.13%	0.09%	0.03%	0.52%	0.53%	0.37%	0.22%	0.06%	0.03%	0.03%	0.02%	0.03%	0.21%	0.31%	0.80%	0.06%
unclassified_Micromonosporaceae	0.00%	0.02%	0.02%	0.01%	0.01%	0.01%	0.06%	0.03%	0.03%	0.02%	0.01%	0.01%	0.01%	0.01%	0.92%	0.02%	0.01%	0.01%	0.01%	0.00%	0.00%	0.00%	0.01%	0.01%	0.01%	0.01%	0.00%	0.00%	0.00%	0.00%	0.01%	0.00%	0.01%	0.03%	0.08%	0.02%
unclassified_Micropepsaceae	0.04%	0.02%	0.04%	0.01%	0.01%	0.04%	0.18%	0.18%	0.08%	0.03%	0.02%	0.01%	0.04%	0.01%	0.30%	0.14%	0.11%	0.03%	0.03%	0.04%	0.05%	0.01%	0.07%	0.07%	0.12%	0.08%	0.02%	0.04%	0.05%	0.02%	0.01%	0.02%	0.02%	0.06%	0.24%	0.02%
unclassified_Microtrichales	0.03%	0.00%	0.01%	0.01%	0.01%	0.01%	0.03%	0.04%	0.02%	0.00%	0.01%	0.00%	0.01%	0.01%	0.01%	0.04%	0.06%	0.06%	0.00%	0.02%	0.00%	0.00%	0.00%	0.06%	0.02%	0.04%	0.02%	0.02%	0.02%	0.00%	0.01%	0.02%	0.05%	0.01%	0.10%	0.01%
unclassified_Minicystis	0.63%	0.63%	0.59%	0.31%	0.42%	0.16%	0.09%	0.25%	0.57%	0.51%	0.49%	0.32%	0.48%	0.37%	0.02%	0.04%	0.15%	0.62%	0.41%	0.47%	0.52%	0.28%	0.72%	0.25%	0.09%	0.06%	0.34%	0.51%	0.52%	0.22%	0.36%	0.55%	0.35%	0.37%	0.28%	0.29%
unclassified_Mitochondria	0.42%	0.23%	0.31%	0.17%	0.18%	0.15%	0.50%	0.41%	0.37%	0.31%	0.26%	0.23%	0.21%	0.23%	0.43%	0.25%	0.27%	0.29%	0.25%	0.23%	0.25%	0.18%	0.35%	0.30%	0.31%	0.12%	0.22%	0.23%	0.26%	0.15%	0.38%	0.21%	0.28%	0.27%	0.29%	0.24%
unclassified_Modestobacter	0.00%	0.00%	0.00%	0.00%	0.00%	0.00%	0.00%	0.00%	0.00%	0.00%	0.00%	0.00%	0.00%	0.00%	0.01%	0.00%	0.00%	0.03%	0.01%	0.00%	0.00%	0.00%	0.00%	0.00%	0.00%	0.00%	0.00%	0.01%	0.00%	0.00%	0.00%	0.00%	0.00%	0.00%	0.00%	0.00%
unclassified_Monoglobus	0.00%	0.00%	0.00%	0.00%	0.00%	0.01%	0.04%	0.03%	0.01%	0.00%	0.00%	0.00%	0.01%	0.00%	0.01%	0.06%	0.04%	0.00%	0.00%	0.00%	0.00%	0.00%	0.00%	0.01%	0.02%	0.01%	0.02%	0.01%	0.00%	0.00%	0.00%	0.02%	0.01%	0.01%	0.07%	0.01%
unclassified_Moraxellaceae	0.06%	0.05%	0.07%	0.06%	0.04%	0.01%	0.02%	0.03%	0.07%	0.05%	0.03%	0.03%	0.06%	0.05%	0.00%	0.01%	0.01%	0.07%	0.05%	0.05%	0.06%	0.01%	0.03%	0.02%	0.02%	0.01%	0.01%	0.04%	0.05%	0.02%	0.05%	0.05%	0.02%	0.02%	0.07%	0.02%
unclassified_Morganella	0.01%	0.03%	0.02%	0.03%	0.02%	0.02%	0.08%	0.05%	0.02%	0.02%	0.01%	0.01%	0.02%	0.02%	0.03%	0.00%	0.00%	0.00%	0.00%	0.00%	0.00%	0.00%	0.00%	0.00%	0.01%	0.01%	0.00%	0.00%	0.00%	0.00%	0.00%	0.02%	0.01%	0.04%	0.03%	0.03%
unclassified_Muribaculaceae	0.80%	0.89%	0.66%	0.54%	0.45%	0.78%	1.63%	1.53%	1.07%	0.86%	0.68%	0.41%	0.65%	0.59%	9.01%	0.89%	1.38%	1.00%	0.64%	0.67%	0.72%	0.31%	0.70%	1.07%	1.20%	0.56%	0.59%	0.70%	0.62%	0.28%	0.70%	0.70%	0.97%	0.98%	1.54%	0.50%
unclassified_Muribaculum	0.00%	0.00%	0.00%	0.00%	0.00%	0.02%	0.00%	0.04%	0.00%	0.00%	0.01%	0.01%	0.00%	0.00%	0.00%	0.00%	0.02%	0.01%	0.00%	0.00%	0.01%	0.00%	0.00%	0.01%	0.01%	0.01%	0.01%	0.00%	0.02%	0.00%	0.00%	0.01%	0.00%	0.01%	0.03%	0.00%
unclassified_Mycobacterium	0.03%	0.06%	0.08%	0.06%	0.06%	0.03%	0.31%	0.17%	0.09%	0.22%	0.12%	0.02%	0.12%	0.02%	0.10%	0.26%	0.14%	0.12%	0.16%	0.08%	0.03%	0.04%	0.06%	0.05%	0.10%	0.03%	0.02%	0.08%	0.06%	0.03%	0.09%	0.13%	0.03%	0.12%	0.12%	0.04%
unclassified_Myxococcaceae	0.02%	0.05%	0.04%	0.02%	0.02%	0.01%	0.00%	0.02%	0.02%	0.04%	0.03%	0.04%	0.05%	0.04%	0.00%	0.01%	0.01%	0.02%	0.02%	0.01%	0.04%	0.02%	0.04%	0.02%	0.00%	0.00%	0.00%	0.01%	0.05%	0.02%	0.02%	0.04%	0.01%	0.04%	0.02%	0.01%
unclassified_Myxococcota	0.05%	0.06%	0.09%	0.04%	0.03%	0.02%	0.02%	0.01%	0.05%	0.07%	0.07%	0.05%	0.07%	0.06%	0.00%	0.00%	0.01%	0.03%	0.06%	0.04%	0.06%	0.03%	0.05%	0.02%	0.00%	0.02%	0.03%	0.02%	0.09%	0.04%	0.03%	0.05%	0.04%	0.05%	0.02%	0.04%
unclassified_NK4A214_group	0.02%	0.00%	0.00%	0.01%	0.01%	0.00%	0.06%	0.03%	0.01%	0.01%	0.00%	0.01%	0.01%	0.00%	0.00%	0.04%	0.03%	0.03%	0.01%	0.00%	0.01%	0.00%	0.01%	0.01%	0.01%	0.00%	0.00%	0.00%	0.00%	0.00%	0.00%	0.00%	0.01%	0.01%	0.02%	0.00%
unclassified_NS11_12_marine_group	0.14%	0.12%	0.08%	0.05%	0.09%	0.02%	0.01%	0.06%	0.08%	0.14%	0.11%	0.05%	0.09%	0.06%	0.00%	0.01%	0.05%	0.02%	0.07%	0.09%	0.08%	0.04%	0.04%	0.07%	0.02%	0.02%	0.05%	0.10%	0.10%	0.05%	0.10%	0.11%	0.07%	0.10%	0.07%	0.05%
unclassified_NS4_marine_group	0.00%	0.00%	0.02%	0.00%	0.00%	0.00%	0.21%	0.03%	0.01%	0.00%	0.00%	0.00%	0.00%	0.00%	0.01%	0.05%	0.11%	0.02%	0.00%	0.01%	0.00%	0.00%	0.00%	0.02%	0.09%	0.02%	0.00%	0.01%	0.02%	0.00%	0.00%	0.01%	0.04%	0.08%	0.10%	0.00%
unclassified_Nakamurella	0.00%	0.00%	0.00%	0.00%	0.00%	0.01%	0.05%	0.02%	0.00%	0.00%	0.00%	0.00%	0.00%	0.00%	0.00%	0.04%	0.03%	0.00%	0.00%	0.00%	0.00%	0.00%	0.00%	0.04%	0.03%	0.02%	0.00%	0.00%	0.00%	0.00%	0.00%	0.01%	0.01%	0.01%	0.03%	0.00%
unclassified_Nannocystis	0.01%	0.01%	0.02%	0.01%	0.02%	0.00%	0.01%	0.00%	0.02%	0.01%	0.02%	0.01%	0.01%	0.03%	0.00%	0.00%	0.00%	0.04%	0.01%	0.00%	0.02%	0.01%	0.01%	0.01%	0.01%	0.00%	0.03%	0.00%	0.03%	0.00%	0.01%	0.02%	0.01%	0.01%	0.03%	0.01%
unclassified_Nevskia	0.00%	0.00%	0.01%	0.01%	0.00%	0.00%	0.01%	0.02%	0.02%	0.02%	0.01%	0.01%	0.00%	0.00%	0.00%	0.01%	0.00%	0.01%	0.00%	0.01%	0.00%	0.00%	0.01%	0.00%	0.01%	0.00%	0.01%	0.00%	0.00%	0.01%	0.00%	0.01%	0.00%	0.01%	0.02%	0.00%
unclassified_Nitriliruptoraceae	0.02%	0.01%	0.00%	0.00%	0.00%	0.00%	0.06%	0.04%	0.01%	0.01%	0.00%	0.00%	0.00%	0.00%	0.03%	0.04%	0.03%	0.00%	0.00%	0.01%	0.00%	0.00%	0.00%	0.00%	0.00%	0.01%	0.01%	0.00%	0.00%	0.00%	0.01%	0.00%	0.00%	0.03%	0.03%	0.00%
unclassified_Nitrosomonas	0.04%	0.04%	0.01%	0.02%	0.02%	0.02%	0.00%	0.00%	0.04%	0.05%	0.02%	0.02%	0.02%	0.04%	0.00%	0.00%	0.03%	0.02%	0.03%	0.03%	0.01%	0.02%	0.05%	0.02%	0.01%	0.01%	0.03%	0.04%	0.03%	0.02%	0.01%	0.04%	0.03%	0.05%	0.02%	0.03%
unclassified_Nitrospira	0.47%	0.39%	0.52%	0.27%	0.30%	0.12%	0.23%	0.26%	0.51%	0.53%	0.47%	0.32%	0.30%	0.37%	0.06%	0.11%	0.18%	0.43%	0.41%	0.44%	0.51%	0.26%	0.52%	0.32%	0.14%	0.15%	0.27%	0.49%	0.63%	0.25%	0.41%	0.44%	0.30%	0.46%	0.31%	0.30%
unclassified_Nocardia	0.00%	0.00%	0.00%	0.00%	0.00%	0.01%	0.07%	0.02%	0.04%	0.02%	0.01%	0.00%	0.00%	0.04%	0.01%	0.03%	0.04%	0.01%	0.01%	0.01%	0.02%	0.01%	0.00%	0.01%	0.01%	0.02%	0.01%	0.00%	0.00%	0.01%	0.01%	0.02%	0.00%	0.04%	0.03%	0.01%
unclassified_Nocardioidaceae	0.01%	0.00%	0.00%	0.01%	0.02%	0.01%	0.02%	0.02%	0.03%	0.02%	0.02%	0.01%	0.03%	0.02%	0.02%	0.03%	0.03%	0.04%	0.03%	0.02%	0.01%	0.00%	0.01%	0.02%	0.01%	0.00%	0.00%	0.02%	0.03%	0.00%	0.01%	0.03%	0.03%	0.01%	0.01%	0.01%
unclassified_Nocardioides	0.04%	0.02%	0.02%	0.04%	0.02%	0.01%	0.10%	0.04%	0.05%	0.03%	0.05%	0.01%	0.02%	0.02%	0.05%	0.04%	0.07%	0.02%	0.04%	0.02%	0.04%	0.02%	0.04%	0.02%	0.04%	0.01%	0.02%	0.03%	0.01%	0.02%	0.01%	0.03%	0.04%	0.05%	0.10%	0.02%
unclassified_Novosphingobium	0.02%	0.01%	0.00%	0.00%	0.01%	0.01%	0.06%	0.02%	0.02%	0.02%	0.00%	0.00%	0.01%	0.01%	0.03%	0.02%	0.02%	0.01%	0.01%	0.02%	0.00%	0.00%	0.00%	0.01%	0.06%	0.02%	0.00%	0.01%	0.00%	0.00%	0.00%	0.01%	0.01%	0.03%	0.03%	0.01%
unclassified_OLB13	0.01%	0.02%	0.01%	0.02%	0.00%	0.00%	0.00%	0.04%	0.00%	0.01%	0.01%	0.00%	0.00%	0.00%	0.01%	0.01%	0.00%	0.03%	0.02%	0.00%	0.00%	0.00%	0.00%	0.00%	0.00%	0.00%	0.00%	0.00%	0.01%	0.00%	0.00%	0.01%	0.00%	0.03%	0.04%	0.00%
unclassified_OM27_clade	0.44%	0.41%	0.46%	0.21%	0.21%	0.14%	0.08%	0.27%	0.42%	0.38%	0.40%	0.20%	0.32%	0.29%	0.01%	0.04%	0.16%	0.33%	0.37%	0.27%	0.43%	0.19%	0.38%	0.24%	0.05%	0.07%	0.11%	0.43%	0.48%	0.17%	0.36%	0.34%	0.25%	0.23%	0.21%	0.20%
unclassified_OM60_NOR5__clade	0.00%	0.01%	0.01%	0.00%	0.00%	0.02%	0.15%	0.08%	0.03%	0.01%	0.01%	0.00%	0.01%	0.00%	0.01%	0.14%	0.16%	0.05%	0.01%	0.00%	0.00%	0.00%	0.01%	0.01%	0.13%	0.04%	0.00%	0.00%	0.01%	0.00%	0.01%	0.02%	0.03%	0.07%	0.19%	0.00%
unclassified_OPB41	0.11%	0.11%	0.16%	0.08%	0.04%	0.04%	0.04%	0.07%	0.06%	0.09%	0.13%	0.03%	0.08%	0.06%	0.02%	0.04%	0.04%	0.11%	0.12%	0.05%	0.15%	0.06%	0.08%	0.09%	0.02%	0.00%	0.08%	0.10%	0.10%	0.02%	0.11%	0.11%	0.10%	0.12%	0.10%	0.06%
unclassified_Occallatibacter	0.01%	0.01%	0.00%	0.01%	0.02%	0.02%	0.15%	0.07%	0.02%	0.01%	0.02%	0.02%	0.03%	0.02%	0.14%	0.06%	0.08%	0.07%	0.03%	0.02%	0.01%	0.01%	0.02%	0.06%	0.08%	0.02%	0.01%	0.02%	0.01%	0.00%	0.02%	0.02%	0.05%	0.05%	0.15%	0.02%
unclassified_Oceanobacillus	0.00%	0.00%	0.01%	0.01%	0.00%	0.01%	0.07%	0.06%	0.02%	0.02%	0.02%	0.00%	0.02%	0.02%	0.07%	0.02%	0.03%	0.02%	0.03%	0.03%	0.03%	0.02%	0.00%	0.02%	0.02%	0.01%	0.01%	0.01%	0.01%	0.01%	0.00%	0.01%	0.01%	0.01%	0.01%	0.01%
unclassified_Ochrobactrum	0.00%	0.03%	0.02%	0.06%	0.06%	0.04%	0.04%	0.01%	0.01%	0.01%	0.01%	0.01%	0.00%	0.00%	0.20%	0.03%	0.06%	0.02%	0.01%	0.01%	0.02%	0.00%	0.01%	0.07%	0.14%	0.18%	0.13%	0.03%	0.02%	0.04%	0.00%	0.00%	0.04%	0.02%	0.02%	0.16%
unclassified_Odoribacter	0.04%	0.07%	0.05%	0.04%	0.03%	0.00%	0.04%	0.08%	0.04%	0.05%	0.03%	0.04%	0.04%	0.04%	0.08%	0.01%	0.04%	0.07%	0.05%	0.04%	0.05%	0.01%	0.04%	0.03%	0.01%	0.03%	0.03%	0.04%	0.03%	0.02%	0.05%	0.04%	0.05%	0.04%	0.06%	0.02%
unclassified_Oligoflexaceae	0.00%	0.02%	0.04%	0.01%	0.01%	0.01%	0.00%	0.01%	0.01%	0.02%	0.00%	0.00%	0.00%	0.00%	0.00%	0.00%	0.00%	0.00%	0.01%	0.00%	0.02%	0.01%	0.00%	0.01%	0.01%	0.00%	0.01%	0.02%	0.00%	0.01%	0.01%	0.01%	0.02%	0.00%	0.00%	0.02%
unclassified_Opitutaceae	0.00%	0.01%	0.02%	0.01%	0.01%	0.01%	0.00%	0.00%	0.01%	0.01%	0.01%	0.00%	0.00%	0.01%	0.00%	0.01%	0.01%	0.00%	0.00%	0.00%	0.01%	0.01%	0.00%	0.01%	0.00%	0.00%	0.01%	0.01%	0.00%	0.00%	0.01%	0.00%	0.00%	0.00%	0.00%	0.00%
unclassified_Oscillibacter	0.02%	0.01%	0.02%	0.01%	0.01%	0.01%	0.11%	0.05%	0.01%	0.00%	0.01%	0.00%	0.00%	0.01%	0.52%	0.05%	0.06%	0.00%	0.01%	0.01%	0.01%	0.00%	0.00%	0.06%	0.02%	0.03%	0.01%	0.02%	0.00%	0.00%	0.02%	0.00%	0.02%	0.01%	0.05%	0.01%
unclassified_Oscillospiraceae	0.08%	0.08%	0.11%	0.06%	0.07%	0.10%	0.41%	0.38%	0.20%	0.06%	0.12%	0.04%	0.06%	0.06%	0.43%	0.32%	0.32%	0.14%	0.06%	0.07%	0.05%	0.04%	0.11%	0.23%	0.26%	0.10%	0.05%	0.10%	0.05%	0.24%	0.05%	0.25%	0.18%	0.21%	0.42%	0.07%
unclassified_P3OB_42	0.20%	0.19%	0.19%	0.13%	0.15%	0.05%	0.07%	0.10%	0.20%	0.19%	0.14%	0.09%	0.14%	0.15%	0.01%	0.01%	0.08%	0.15%	0.18%	0.14%	0.16%	0.07%	0.15%	0.08%	0.01%	0.01%	0.06%	0.20%	0.20%	0.07%	0.18%	0.15%	0.13%	0.10%	0.12%	0.10%
unclassified_PHOS_HE36	0.14%	0.17%	0.20%	0.13%	0.09%	0.03%	0.07%	0.09%	0.21%	0.19%	0.17%	0.10%	0.15%	0.14%	0.02%	0.06%	0.07%	0.15%	0.15%	0.14%	0.16%	0.11%	0.19%	0.15%	0.06%	0.02%	0.10%	0.18%	0.17%	0.08%	0.10%	0.21%	0.11%	0.11%	0.12%	0.10%
unclassified_Paeniglutamicibacter	2.28%	2.08%	0.91%	3.26%	6.40%	8.93%	3.13%	1.40%	1.35%	2.29%	2.02%	1.12%	1.16%	0.78%	0.30%	1.50%	2.04%	2.10%	1.86%	2.04%	3.14%	1.89%	1.31%	3.32%	2.11%	8.02%	6.27%	6.66%	1.26%	5.56%	0.99%	1.34%	1.54%	1.47%	1.76%	7.88%
unclassified_Pajaroellobacter	0.01%	0.08%	0.11%	0.05%	0.02%	0.02%	0.00%	0.03%	0.12%	0.04%	0.04%	0.03%	0.05%	0.05%	0.09%	0.02%	0.01%	0.08%	0.05%	0.04%	0.08%	0.02%	0.11%	0.03%	0.01%	0.02%	0.03%	0.03%	0.09%	0.03%	0.03%	0.05%	0.07%	0.03%	0.06%	0.04%
unclassified_Paludibacter	0.01%	0.02%	0.02%	0.00%	0.02%	0.01%	0.00%	0.00%	0.02%	0.01%	0.02%	0.01%	0.02%	0.00%	0.00%	0.00%	0.00%	0.04%	0.02%	0.01%	0.02%	0.01%	0.01%	0.01%	0.00%	0.00%	0.01%	0.03%	0.03%	0.01%	0.01%	0.01%	0.01%	0.01%	0.01%	0.01%
unclassified_Paludibacteraceae	0.03%	0.02%	0.04%	0.01%	0.02%	0.00%	0.00%	0.01%	0.01%	0.02%	0.04%	0.03%	0.03%	0.02%	0.00%	0.01%	0.02%	0.03%	0.02%	0.02%	0.03%	0.03%	0.03%	0.00%	0.00%	0.02%	0.02%	0.02%	0.05%	0.01%	0.02%	0.02%	0.00%	0.02%	0.00%	0.00%
unclassified_Paludibaculum	0.04%	0.01%	0.02%	0.02%	0.01%	0.01%	0.00%	0.01%	0.02%	0.03%	0.03%	0.01%	0.02%	0.03%	0.00%	0.01%	0.03%	0.01%	0.00%	0.02%	0.02%	0.01%	0.04%	0.01%	0.02%	0.01%	0.01%	0.01%	0.02%	0.02%	0.05%	0.04%	0.02%	0.05%	0.00%	0.01%
unclassified_Pantoea	0.06%	0.23%	0.28%	0.33%	0.24%	0.34%	0.39%	0.33%	0.12%	0.11%	0.09%	0.08%	0.08%	0.10%	0.27%	0.10%	0.25%	0.07%	0.06%	0.05%	0.08%	0.06%	0.08%	0.08%	0.23%	0.12%	0.10%	0.07%	0.08%	0.09%	0.07%	0.05%	0.09%	0.33%	0.69%	0.37%
unclassified_Parabacteroides	0.11%	0.04%	0.07%	0.04%	0.06%	0.09%	0.11%	0.10%	0.09%	0.09%	0.03%	0.04%	0.02%	0.07%	0.32%	0.05%	0.06%	0.07%	0.05%	0.04%	0.05%	0.04%	0.06%	0.05%	0.12%	0.03%	0.04%	0.06%	0.05%	0.03%	0.04%	0.07%	0.04%	0.09%	0.09%	0.05%
unclassified_Paracaedibacteraceae	0.02%	0.02%	0.01%	0.01%	0.01%	0.00%	0.01%	0.02%	0.01%	0.04%	0.04%	0.02%	0.02%	0.02%	0.00%	0.00%	0.01%	0.05%	0.03%	0.01%	0.02%	0.01%	0.05%	0.01%	0.00%	0.00%	0.01%	0.04%	0.01%	0.00%	0.03%	0.01%	0.00%	0.01%	0.01%	0.01%
unclassified_Paracoccus	0.13%	0.14%	0.14%	0.09%	0.12%	0.08%	0.09%	0.08%	0.08%	0.16%	0.12%	0.06%	0.12%	0.11%	0.03%	0.04%	0.08%	0.14%	0.12%	0.10%	0.11%	0.05%	0.18%	0.07%	0.08%	0.07%	0.09%	0.19%	0.18%	0.10%	0.14%	0.18%	0.13%	0.09%	0.04%	0.15%
unclassified_Parasutterella	0.03%	0.05%	0.09%	0.08%	0.09%	0.10%	0.23%	0.21%	0.10%	0.10%	0.09%	0.01%	0.07%	0.07%	0.52%	0.04%	0.03%	0.02%	0.01%	0.01%	0.01%	0.01%	0.02%	0.03%	0.07%	0.01%	0.02%	0.01%	0.03%	0.00%	0.02%	0.02%	0.05%	0.10%	0.22%	0.13%
unclassified_Parcubacteria_bacterium_OLB19	0.08%	0.06%	0.07%	0.05%	0.04%	0.02%	0.04%	0.00%	0.10%	0.05%	0.07%	0.06%	0.05%	0.06%	0.00%	0.01%	0.01%	0.05%	0.04%	0.06%	0.05%	0.02%	0.05%	0.02%	0.00%	0.01%	0.05%	0.06%	0.08%	0.02%	0.07%	0.06%	0.02%	0.04%	0.02%	0.02%
unclassified_Pediococcus	0.01%	0.02%	0.03%	0.03%	0.03%	0.03%	0.40%	0.26%	0.16%	0.14%	0.10%	0.02%	0.09%	0.10%	0.59%	0.04%	0.06%	0.04%	0.05%	0.04%	0.03%	0.05%	0.02%	0.05%	0.07%	0.05%	0.05%	0.03%	0.03%	0.03%	0.02%	0.02%	0.02%	0.04%	0.04%	0.03%
unclassified_Pedobacter	0.02%	0.02%	0.01%	0.06%	0.07%	0.15%	0.06%	0.01%	0.04%	0.02%	0.04%	0.00%	0.00%	0.00%	0.00%	0.04%	0.07%	0.01%	0.00%	0.01%	0.08%	0.30%	0.01%	0.02%	0.15%	0.23%	0.08%	0.01%	0.01%	2.54%	0.01%	0.01%	0.04%	0.02%	0.07%	0.04%
unclassified_Pedosphaeraceae	0.18%	0.17%	0.13%	0.08%	0.10%	0.03%	0.04%	0.10%	0.14%	0.13%	0.18%	0.11%	0.12%	0.14%	0.00%	0.03%	0.07%	0.17%	0.15%	0.11%	0.16%	0.10%	0.27%	0.08%	0.02%	0.04%	0.04%	0.16%	0.26%	0.06%	0.12%	0.18%	0.12%	0.11%	0.08%	0.10%
unclassified_Peptococcaceae	0.00%	0.00%	0.00%	0.00%	0.00%	0.00%	0.03%	0.02%	0.00%	0.00%	0.00%	0.00%	0.00%	0.01%	0.10%	0.01%	0.03%	0.01%	0.01%	0.00%	0.00%	0.01%	0.00%	0.04%	0.02%	0.01%	0.00%	0.03%	0.01%	0.00%	0.01%	0.00%	0.01%	0.01%	0.00%	0.00%
unclassified_Peptostreptococcaceae	0.01%	0.01%	0.00%	0.01%	0.00%	0.01%	0.04%	0.03%	0.02%	0.00%	0.02%	0.00%	0.00%	0.00%	0.02%	0.02%	0.01%	0.00%	0.00%	0.00%	0.02%	0.00%	0.00%	0.06%	0.06%	0.01%	0.00%	0.01%	0.00%	0.00%	0.00%	0.00%	0.03%	0.03%	0.04%	0.00%
unclassified_Petrimonas	0.00%	0.00%	0.00%	0.01%	0.00%	0.00%	0.02%	0.02%	0.00%	0.00%	0.00%	0.00%	0.00%	0.00%	0.01%	0.00%	0.00%	0.00%	0.01%	0.01%	0.00%	0.00%	0.00%	0.01%	0.00%	0.00%	0.00%	0.00%	0.00%	0.00%	0.00%	0.00%	0.00%	0.01%	0.00%	0.00%
unclassified_Phascolarctobacterium	0.00%	0.00%	0.00%	0.01%	0.00%	0.01%	0.04%	0.06%	0.01%	0.00%	0.00%	0.00%	0.00%	0.00%	0.22%	0.00%	0.00%	0.01%	0.00%	0.00%	0.00%	0.01%	0.02%	0.01%	0.01%	0.01%	0.00%	0.00%	0.00%	0.00%	0.00%	0.00%	0.02%	0.01%	0.01%	0.00%
unclassified_Phenylobacterium	0.04%	0.02%	0.02%	0.00%	0.01%	0.02%	0.15%	0.11%	0.02%	0.02%	0.01%	0.01%	0.01%	0.01%	0.22%	0.03%	0.03%	0.02%	0.01%	0.01%	0.06%	0.01%	0.03%	0.03%	0.04%	0.02%	0.02%	0.01%	0.02%	0.02%	0.00%	0.01%	0.02%	0.01%	0.11%	0.02%
unclassified_Phreatobacter	0.05%	0.05%	0.07%	0.03%	0.04%	0.04%	0.02%	0.05%	0.07%	0.12%	0.08%	0.02%	0.03%	0.07%	0.00%	0.01%	0.05%	0.08%	0.04%	0.06%	0.08%	0.02%	0.06%	0.03%	0.02%	0.01%	0.03%	0.10%	0.07%	0.03%	0.06%	0.07%	0.08%	0.06%	0.10%	0.04%
unclassified_Piscinibacter	0.06%	0.04%	0.08%	0.05%	0.04%	0.01%	0.01%	0.03%	0.05%	0.04%	0.06%	0.04%	0.04%	0.05%	0.03%	0.02%	0.05%	0.06%	0.05%	0.06%	0.05%	0.04%	0.09%	0.01%	0.01%	0.01%	0.04%	0.03%	0.04%	0.01%	0.04%	0.06%	0.03%	0.03%	0.04%	0.02%
unclassified_Planctomycetota	0.02%	0.00%	0.04%	0.00%	0.02%	0.00%	0.00%	0.00%	0.01%	0.01%	0.01%	0.00%	0.01%	0.01%	0.00%	0.00%	0.01%	0.01%	0.00%	0.00%	0.03%	0.00%	0.01%	0.00%	0.00%	0.01%	0.01%	0.02%	0.02%	0.01%	0.00%	0.02%	0.02%	0.02%	0.00%	0.01%
unclassified_Planococcaceae	0.03%	0.01%	0.01%	0.01%	0.01%	0.01%	0.06%	0.05%	0.03%	0.02%	0.02%	0.01%	0.02%	0.01%	0.05%	0.03%	0.01%	0.02%	0.01%	0.02%	0.00%	0.02%	0.01%	0.01%	0.05%	0.03%	0.03%	0.01%	0.02%	0.00%	0.00%	0.03%	0.01%	0.03%	0.04%	0.03%
unclassified_Planococcus	0.00%	0.00%	0.00%	0.00%	0.00%	0.00%	0.00%	0.00%	0.00%	0.00%	0.00%	0.00%	0.00%	0.00%	0.00%	0.00%	0.00%	0.00%	0.00%	0.00%	0.00%	0.00%	0.00%	0.00%	0.01%	0.00%	0.00%	0.00%	0.00%	0.00%	0.00%	0.00%	0.00%	0.00%	0.00%	0.00%
unclassified_Planomicrobium	0.00%	0.00%	0.00%	0.00%	0.00%	0.00%	0.00%	0.00%	0.00%	0.00%	0.00%	0.00%	0.00%	0.00%	0.00%	0.00%	0.00%	0.00%	0.00%	0.00%	0.00%	0.00%	0.00%	0.00%	0.00%	0.00%	0.00%	0.00%	0.00%	0.00%	0.00%	0.00%	0.00%	0.00%	0.00%	0.00%
unclassified_Pleomorphomonadaceae	0.08%	0.09%	0.16%	0.10%	0.11%	0.04%	0.01%	0.07%	0.12%	0.14%	0.13%	0.04%	0.11%	0.12%	0.00%	0.02%	0.02%	0.09%	0.10%	0.11%	0.13%	0.04%	0.14%	0.04%	0.02%	0.05%	0.08%	0.13%	0.13%	0.06%	0.11%	0.11%	0.12%	0.10%	0.10%	0.09%
unclassified_Plesiomonas	0.01%	0.00%	0.01%	0.00%	0.02%	0.02%	0.09%	0.04%	0.02%	0.02%	0.01%	0.00%	0.01%	0.01%	0.02%	0.06%	0.02%	0.01%	0.01%	0.01%	0.01%	0.00%	0.01%	0.04%	0.06%	0.01%	0.00%	0.00%	0.01%	0.01%	0.01%	0.00%	0.00%	0.06%	0.12%	0.01%
unclassified_Prevotella_9	0.05%	0.08%	0.03%	0.02%	0.04%	0.15%	1.22%	0.60%	0.19%	0.12%	0.05%	0.03%	0.07%	0.04%	0.30%	0.65%	0.42%	0.19%	0.06%	0.09%	0.06%	0.05%	0.12%	0.23%	0.82%	0.24%	0.07%	0.06%	0.05%	0.05%	0.05%	0.06%	0.14%	0.40%	0.79%	0.09%
unclassified_Prevotellaceae	0.12%	0.15%	0.18%	0.07%	0.10%	0.06%	0.09%	0.10%	0.12%	0.17%	0.12%	0.09%	0.12%	0.14%	0.03%	0.04%	0.10%	0.23%	0.11%	0.12%	0.17%	0.11%	0.14%	0.09%	0.06%	0.06%	0.05%	0.15%	0.18%	0.08%	0.13%	0.15%	0.10%	0.07%	0.17%	0.09%
unclassified_Prevotellaceae_UCG_001	0.08%	0.06%	0.05%	0.03%	0.03%	0.09%	0.17%	0.15%	0.07%	0.06%	0.03%	0.02%	0.03%	0.05%	0.12%	0.07%	0.20%	0.11%	0.01%	0.04%	0.06%	0.03%	0.05%	0.10%	0.11%	0.02%	0.03%	0.09%	0.06%	0.04%	0.07%	0.03%	0.09%	0.13%	0.16%	0.04%
unclassified_Prolixibacteraceae	0.04%	0.03%	0.01%	0.01%	0.01%	0.00%	0.02%	0.00%	0.02%	0.01%	0.04%	0.01%	0.01%	0.03%	0.00%	0.01%	0.01%	0.02%	0.02%	0.02%	0.01%	0.01%	0.01%	0.00%	0.00%	0.00%	0.01%	0.01%	0.03%	0.01%	0.01%	0.03%	0.00%	0.03%	0.01%	0.02%
unclassified_Prosthecobacter	0.04%	0.01%	0.02%	0.01%	0.01%	0.00%	0.00%	0.01%	0.03%	0.05%	0.04%	0.02%	0.02%	0.03%	0.00%	0.01%	0.01%	0.04%	0.04%	0.03%	0.03%	0.02%	0.03%	0.03%	0.00%	0.01%	0.02%	0.04%	0.01%	0.02%	0.02%	0.03%	0.02%	0.01%	0.04%	0.01%
unclassified_Proteus	0.06%	0.16%	0.18%	0.18%	0.17%	0.19%	0.01%	0.02%	0.01%	0.00%	0.00%	0.08%	0.00%	0.00%	0.00%	0.03%	0.00%	0.00%	0.00%	0.01%	0.00%	0.00%	0.07%	0.00%	0.04%	0.00%	0.00%	0.00%	0.00%	0.00%	0.05%	0.04%	0.05%	0.27%	0.38%	0.34%
unclassified_Pseudactinotalea	0.00%	0.00%	0.00%	0.00%	0.00%	0.03%	0.16%	0.17%	0.04%	0.00%	0.01%	0.00%	0.00%	0.00%	0.00%	0.08%	0.08%	0.04%	0.00%	0.00%	0.00%	0.00%	0.00%	0.08%	0.14%	0.06%	0.01%	0.00%	0.00%	0.00%	0.00%	0.00%	0.08%	0.10%	0.25%	0.01%
unclassified_Pseudochrobactrum	0.01%	0.01%	0.00%	0.00%	0.00%	0.01%	0.05%	0.04%	0.01%	0.00%	0.00%	0.00%	0.00%	0.01%	0.01%	0.03%	0.02%	0.00%	0.00%	0.00%	0.00%	0.00%	0.00%	0.01%	0.05%	0.04%	0.00%	0.00%	0.00%	0.06%	0.00%	0.00%	0.02%	0.01%	0.06%	0.01%
unclassified_Pseudolabrys	0.00%	0.03%	0.00%	0.02%	0.02%	0.02%	0.08%	0.08%	0.02%	0.01%	0.01%	0.01%	0.00%	0.01%	0.28%	0.08%	0.10%	0.03%	0.00%	0.00%	0.00%	0.00%	0.00%	0.02%	0.04%	0.02%	0.01%	0.00%	0.01%	0.00%	0.01%	0.02%	0.01%	0.05%	0.12%	0.01%
unclassified_Pseudomonas	6.46%	0.31%	3.16%	0.54%	0.46%	7.12%	1.29%	0.63%	1.33%	0.45%	0.91%	0.34%	0.80%	0.25%	0.66%	0.38%	0.33%	0.31%	0.26%	0.24%	0.29%	1.02%	0.62%	0.29%	0.35%	1.44%	1.49%	0.36%	8.88%	0.49%	4.74%	1.83%	2.00%	0.37%	0.64%	1.97%
unclassified_Pseudonocardiaceae	0.06%	0.04%	0.05%	0.05%	0.06%	0.06%	0.51%	0.28%	0.10%	0.07%	0.10%	0.04%	0.04%	0.08%	0.14%	0.12%	0.19%	0.05%	0.06%	0.07%	0.08%	0.03%	0.03%	0.11%	0.30%	0.08%	0.05%	0.08%	0.11%	0.02%	0.03%	0.08%	0.06%	0.21%	0.45%	0.06%
unclassified_Psychrobacter	0.09%	0.47%	0.06%	0.57%	0.99%	2.40%	0.11%	0.07%	0.07%	0.60%	0.12%	0.04%	0.03%	0.03%	0.01%	0.06%	0.09%	0.10%	0.12%	0.07%	1.42%	0.17%	0.07%	1.93%	0.94%	3.57%	1.67%	0.82%	0.19%	0.60%	0.03%	0.05%	0.77%	0.03%	0.15%	1.29%
unclassified_Puia	0.01%	0.02%	0.03%	0.02%	0.02%	0.01%	0.11%	0.05%	0.04%	0.01%	0.00%	0.01%	0.02%	0.01%	0.07%	0.04%	0.05%	0.04%	0.03%	0.01%	0.01%	0.01%	0.02%	0.02%	0.06%	0.01%	0.00%	0.05%	0.00%	0.01%	0.00%	0.02%	0.02%	0.04%	0.14%	0.00%
unclassified_RB41	0.01%	0.02%	0.04%	0.00%	0.01%	0.03%	0.18%	0.17%	0.06%	0.04%	0.01%	0.00%	0.02%	0.03%	0.36%	0.07%	0.07%	0.03%	0.01%	0.01%	0.00%	0.00%	0.00%	0.05%	0.10%	0.02%	0.01%	0.02%	0.01%	0.02%	0.01%	0.02%	0.03%	0.08%	0.04%	0.01%
unclassified_RBG_13_54_9	0.12%	0.12%	0.12%	0.12%	0.10%	0.04%	0.04%	0.06%	0.10%	0.10%	0.09%	0.04%	0.10%	0.09%	0.00%	0.00%	0.02%	0.10%	0.07%	0.08%	0.10%	0.06%	0.12%	0.07%	0.01%	0.02%	0.02%	0.08%	0.16%	0.04%	0.13%	0.13%	0.08%	0.07%	0.08%	0.04%
unclassified_RBG_16_58_14	0.03%	0.01%	0.03%	0.01%	0.01%	0.01%	0.00%	0.01%	0.00%	0.00%	0.01%	0.00%	0.02%	0.01%	0.00%	0.00%	0.00%	0.01%	0.00%	0.01%	0.00%	0.00%	0.00%	0.01%	0.00%	0.01%	0.00%	0.01%	0.00%	0.01%	0.02%	0.03%	0.02%	0.00%	0.00%	0.00%
unclassified_Ralstonia	0.01%	0.01%	0.00%	0.00%	0.01%	0.00%	0.01%	0.02%	0.01%	0.00%	0.00%	0.01%	0.00%	0.01%	0.01%	0.01%	0.02%	0.00%	0.00%	0.01%	0.00%	0.00%	0.01%	0.02%	0.02%	0.00%	0.00%	0.00%	0.00%	0.00%	0.01%	0.01%	0.01%	0.02%	0.05%	0.00%
unclassified_Reyranella	0.03%	0.02%	0.03%	0.02%	0.03%	0.02%	0.12%	0.07%	0.02%	0.02%	0.02%	0.00%	0.01%	0.00%	0.53%	0.04%	0.03%	0.04%	0.00%	0.02%	0.01%	0.01%	0.01%	0.03%	0.06%	0.02%	0.01%	0.00%	0.00%	0.00%	0.00%	0.01%	0.04%	0.07%	0.11%	0.03%
unclassified_Rhizobiaceae	0.35%	0.35%	0.20%	0.59%	0.27%	0.16%	0.23%	0.24%	0.20%	0.23%	0.25%	0.12%	0.19%	0.23%	0.34%	0.15%	0.12%	0.22%	0.21%	0.20%	0.38%	0.17%	0.27%	0.22%	0.26%	0.24%	0.16%	0.32%	0.47%	0.25%	0.16%	0.23%	0.24%	0.27%	0.26%	0.28%
unclassified_Rhizobiales_Incertae_Sedis	0.28%	0.18%	0.19%	0.11%	0.13%	0.06%	0.13%	0.12%	0.20%	0.22%	0.24%	0.11%	0.15%	0.14%	0.07%	0.03%	0.07%	0.25%	0.18%	0.15%	0.12%	0.08%	0.32%	0.14%	0.08%	0.09%	0.09%	0.20%	0.21%	0.11%	0.17%	0.26%	0.14%	0.13%	0.22%	0.15%
unclassified_Rhodanobacter	0.02%	0.03%	0.03%	0.02%	0.04%	0.03%	0.13%	0.09%	0.02%	0.01%	0.02%	0.00%	0.00%	0.01%	0.09%	0.07%	0.05%	0.02%	0.01%	0.00%	0.00%	0.00%	0.00%	0.02%	0.11%	0.02%	0.02%	0.01%	0.00%	0.00%	0.00%	0.01%	0.01%	0.06%	0.07%	0.04%
unclassified_Rhodanobacteraceae	0.27%	0.23%	0.26%	0.17%	0.20%	0.07%	0.03%	0.08%	0.21%	0.28%	0.27%	0.13%	0.15%	0.19%	0.00%	0.02%	0.06%	0.30%	0.21%	0.19%	0.23%	0.13%	0.26%	0.15%	0.06%	0.04%	0.11%	0.17%	0.28%	0.11%	0.14%	0.18%	0.15%	0.15%	0.12%	0.14%
unclassified_Rhodobacter	0.48%	0.49%	0.49%	0.29%	0.36%	0.17%	0.26%	0.28%	0.51%	0.45%	0.41%	0.26%	0.36%	0.38%	0.03%	0.12%	0.23%	0.49%	0.41%	0.46%	0.50%	0.24%	0.56%	0.33%	0.20%	0.10%	0.20%	0.40%	0.52%	0.26%	0.31%	0.52%	0.27%	0.42%	0.38%	0.29%
unclassified_Rhodobacteraceae	0.04%	0.02%	0.03%	0.02%	0.03%	0.01%	0.14%	0.10%	0.03%	0.04%	0.03%	0.01%	0.02%	0.03%	0.00%	0.06%	0.06%	0.05%	0.02%	0.02%	0.01%	0.00%	0.02%	0.02%	0.10%	0.03%	0.03%	0.01%	0.01%	0.02%	0.00%	0.01%	0.04%	0.10%	0.09%	0.01%
unclassified_Rhodococcus	0.13%	2.57%	0.12%	0.57%	1.99%	0.93%	0.30%	0.30%	0.16%	3.55%	0.30%	0.09%	0.16%	0.09%	0.02%	0.21%	3.27%	0.10%	0.14%	0.05%	0.09%	0.11%	0.12%	1.83%	1.49%	0.71%	2.14%	2.21%	0.44%	1.55%	0.09%	0.80%	3.00%	0.21%	0.32%	2.29%
unclassified_Rhodocyclaceae	0.96%	0.94%	1.13%	0.66%	0.73%	0.30%	0.41%	0.37%	1.14%	1.10%	1.26%	0.63%	0.78%	0.97%	0.05%	0.14%	0.43%	0.87%	0.72%	0.86%	0.84%	0.49%	1.04%	0.57%	0.22%	0.18%	0.49%	0.84%	1.02%	0.39%	0.61%	0.88%	0.88%	0.69%	0.68%	0.63%
unclassified_Rhodoferax	0.04%	0.01%	0.02%	0.01%	0.01%	0.01%	0.03%	0.01%	0.02%	0.04%	0.01%	0.01%	0.02%	0.02%	0.00%	0.00%	0.01%	0.01%	0.03%	0.03%	0.01%	0.02%	0.03%	0.00%	0.01%	0.00%	0.01%	0.02%	0.01%	0.02%	0.02%	0.01%	0.01%	0.01%	0.02%	0.01%
unclassified_Rhodospirillales	0.07%	0.01%	0.03%	0.02%	0.01%	0.02%	0.01%	0.01%	0.04%	0.04%	0.02%	0.01%	0.03%	0.02%	0.00%	0.01%	0.01%	0.01%	0.02%	0.01%	0.03%	0.01%	0.02%	0.02%	0.01%	0.01%	0.02%	0.01%	0.01%	0.01%	0.00%	0.03%	0.03%	0.01%	0.00%	0.02%
unclassified_Rickettsia	4.17%	0.39%	9.93%	13.31%	0.40%	1.50%	8.51%	5.86%	4.52%	0.87%	13.67%	28.67%	27.07%	22.61%	0.16%	44.13%	26.14%	14.68%	30.37%	29.40%	0.21%	23.74%	7.11%	0.22%	0.16%	0.05%	0.02%	0.15%	0.14%	0.08%	28.08%	4.90%	11.42%	18.19%	1.86%	3.05%
unclassified_Rikenella	0.00%	0.00%	0.00%	0.00%	0.00%	0.00%	0.00%	0.01%	0.00%	0.00%	0.00%	0.00%	0.00%	0.00%	0.17%	0.03%	0.03%	0.00%	0.00%	0.00%	0.00%	0.00%	0.00%	0.01%	0.00%	0.00%	0.02%	0.00%	0.00%	0.00%	0.00%	0.00%	0.01%	0.00%	0.02%	0.00%
unclassified_Rikenella_sp._Marseille_P3215	0.06%	0.06%	0.06%	0.04%	0.02%	0.05%	0.02%	0.03%	0.06%	0.08%	0.03%	0.03%	0.06%	0.04%	0.03%	0.03%	0.03%	0.03%	0.09%	0.04%	0.04%	0.02%	0.02%	0.02%	0.02%	0.01%	0.02%	0.06%	0.04%	0.04%	0.04%	0.06%	0.04%	0.06%	0.02%	0.05%
unclassified_Rikenellaceae	0.01%	0.03%	0.00%	0.02%	0.02%	0.01%	0.00%	0.01%	0.01%	0.01%	0.01%	0.01%	0.01%	0.01%	0.01%	0.00%	0.00%	0.01%	0.02%	0.02%	0.00%	0.01%	0.01%	0.02%	0.00%	0.00%	0.01%	0.02%	0.01%	0.00%	0.03%	0.01%	0.01%	0.01%	0.00%	0.02%
unclassified_Rikenellaceae_RC9_gut_group	0.06%	0.04%	0.03%	0.03%	0.05%	0.02%	0.11%	0.11%	0.07%	0.06%	0.03%	0.05%	0.04%	0.04%	0.13%	0.02%	0.09%	0.03%	0.04%	0.03%	0.02%	0.05%	0.03%	0.06%	0.04%	0.01%	0.07%	0.04%	0.05%	0.02%	0.05%	0.06%	0.04%	0.07%	0.08%	0.02%
unclassified_Rokubacteriales	0.01%	0.00%	0.01%	0.00%	0.01%	0.01%	0.03%	0.01%	0.02%	0.01%	0.00%	0.00%	0.00%	0.00%	0.08%	0.03%	0.02%	0.01%	0.01%	0.01%	0.00%	0.00%	0.00%	0.01%	0.04%	0.00%	0.00%	0.00%	0.00%	0.00%	0.01%	0.00%	0.02%	0.02%	0.04%	0.01%
unclassified_Romboutsia	0.02%	0.03%	0.04%	0.03%	0.04%	0.03%	0.31%	0.21%	0.06%	0.01%	0.01%	0.01%	0.05%	0.03%	0.05%	0.13%	0.14%	0.04%	0.03%	0.01%	0.02%	0.02%	0.03%	0.06%	0.22%	0.07%	0.03%	0.01%	0.02%	0.01%	0.03%	0.02%	0.07%	0.09%	0.23%	0.03%
unclassified_Roseburia	0.04%	0.03%	0.05%	0.04%	0.01%	0.10%	0.34%	0.41%	0.12%	0.03%	0.05%	0.02%	0.02%	0.01%	0.65%	0.18%	0.36%	0.08%	0.04%	0.02%	0.02%	0.02%	0.04%	0.19%	0.24%	0.07%	0.07%	0.01%	0.02%	0.02%	0.02%	0.01%	0.22%	0.18%	0.31%	0.04%
unclassified_Roseiarcus	0.01%	0.00%	0.02%	0.00%	0.00%	0.01%	0.09%	0.04%	0.01%	0.00%	0.01%	0.01%	0.02%	0.02%	0.30%	0.03%	0.05%	0.02%	0.02%	0.00%	0.01%	0.01%	0.02%	0.05%	0.05%	0.03%	0.01%	0.02%	0.01%	0.00%	0.01%	0.00%	0.01%	0.03%	0.03%	0.02%
unclassified_Roseomonas	0.04%	0.01%	0.03%	0.04%	0.03%	0.01%	0.06%	0.01%	0.03%	0.02%	0.02%	0.02%	0.01%	0.02%	0.01%	0.01%	0.04%	0.04%	0.03%	0.03%	0.05%	0.02%	0.06%	0.02%	0.01%	0.01%	0.03%	0.04%	0.05%	0.01%	0.01%	0.02%	0.01%	0.01%	0.02%	0.02%
unclassified_Rubrivivax	0.02%	0.01%	0.00%	0.00%	0.00%	0.01%	0.00%	0.02%	0.00%	0.01%	0.00%	0.01%	0.01%	0.01%	0.01%	0.01%	0.02%	0.01%	0.00%	0.00%	0.02%	0.01%	0.01%	0.00%	0.00%	0.00%	0.02%	0.01%	0.00%	0.00%	0.00%	0.02%	0.00%	0.00%	0.02%	0.00%
unclassified_Ruminococcaceae	0.03%	0.03%	0.00%	0.01%	0.00%	0.01%	0.01%	0.00%	0.00%	0.02%	0.02%	0.01%	0.01%	0.01%	0.01%	0.01%	0.03%	0.01%	0.01%	0.01%	0.01%	0.00%	0.01%	0.01%	0.01%	0.00%	0.00%	0.02%	0.03%	0.01%	0.03%	0.01%	0.01%	0.00%	0.04%	0.00%
unclassified_SBR1031	0.05%	0.04%	0.06%	0.02%	0.01%	0.01%	0.00%	0.01%	0.07%	0.01%	0.05%	0.01%	0.02%	0.02%	0.00%	0.01%	0.00%	0.05%	0.03%	0.02%	0.03%	0.02%	0.05%	0.00%	0.00%	0.02%	0.03%	0.04%	0.04%	0.01%	0.00%	0.01%	0.03%	0.01%	0.03%	0.02%
unclassified_SB_5	0.07%	0.05%	0.06%	0.03%	0.02%	0.01%	0.02%	0.01%	0.05%	0.08%	0.05%	0.01%	0.03%	0.04%	0.00%	0.00%	0.02%	0.03%	0.04%	0.03%	0.05%	0.02%	0.03%	0.01%	0.04%	0.01%	0.03%	0.05%	0.05%	0.02%	0.01%	0.08%	0.06%	0.02%	0.00%	0.02%
unclassified_SC_I_84	0.45%	0.42%	0.47%	0.29%	0.28%	0.14%	0.18%	0.29%	0.42%	0.49%	0.43%	0.25%	0.32%	0.45%	0.83%	0.11%	0.19%	0.42%	0.32%	0.33%	0.40%	0.23%	0.51%	0.20%	0.12%	0.07%	0.14%	0.33%	0.43%	0.17%	0.29%	0.31%	0.31%	0.42%	0.29%	0.24%
unclassified_SJA_15	0.47%	0.41%	0.41%	0.19%	0.33%	0.13%	0.13%	0.16%	0.41%	0.52%	0.40%	0.27%	0.35%	0.36%	0.01%	0.07%	0.06%	0.44%	0.30%	0.29%	0.35%	0.19%	0.44%	0.18%	0.06%	0.09%	0.21%	0.47%	0.42%	0.14%	0.37%	0.36%	0.29%	0.21%	0.28%	0.20%
unclassified_SJA_28	0.03%	0.02%	0.04%	0.02%	0.02%	0.01%	0.03%	0.01%	0.04%	0.03%	0.02%	0.01%	0.03%	0.02%	0.00%	0.00%	0.00%	0.03%	0.03%	0.02%	0.01%	0.02%	0.05%	0.01%	0.01%	0.01%	0.02%	0.04%	0.03%	0.00%	0.03%	0.03%	0.01%	0.02%	0.04%	0.02%
unclassified_SR_FBR_L83	0.05%	0.03%	0.05%	0.02%	0.03%	0.03%	0.02%	0.01%	0.04%	0.03%	0.02%	0.02%	0.04%	0.03%	0.01%	0.00%	0.00%	0.03%	0.04%	0.03%	0.06%	0.04%	0.02%	0.04%	0.00%	0.02%	0.03%	0.04%	0.08%	0.02%	0.04%	0.05%	0.04%	0.03%	0.01%	0.04%
unclassified_SWB02	0.01%	0.02%	0.06%	0.03%	0.01%	0.00%	0.02%	0.03%	0.00%	0.01%	0.02%	0.01%	0.01%	0.02%	0.03%	0.01%	0.00%	0.01%	0.00%	0.01%	0.01%	0.01%	0.02%	0.00%	0.00%	0.00%	0.01%	0.04%	0.02%	0.01%	0.02%	0.02%	0.01%	0.01%	0.04%	0.02%
unclassified_Saccharimonadales	0.07%	0.79%	0.12%	0.18%	0.38%	0.36%	0.07%	0.09%	0.12%	0.27%	0.14%	0.08%	0.09%	0.07%	0.01%	0.03%	0.18%	0.15%	0.05%	0.11%	0.15%	0.11%	0.14%	0.67%	1.23%	0.49%	0.80%	0.75%	0.28%	0.33%	0.12%	0.08%	0.18%	0.08%	0.04%	0.30%
unclassified_Salinicoccus	0.00%	0.00%	0.00%	0.00%	0.00%	0.00%	0.00%	0.00%	0.00%	0.00%	0.01%	0.00%	0.00%	0.00%	0.00%	0.00%	0.00%	0.00%	0.00%	0.00%	0.01%	0.00%	0.00%	0.00%	0.00%	0.00%	0.00%	0.00%	0.00%	0.00%	0.00%	0.00%	0.00%	0.00%	0.00%	0.00%
unclassified_Salinimicrobium	0.00%	0.00%	0.00%	0.00%	0.00%	0.02%	0.12%	0.13%	0.03%	0.00%	0.00%	0.00%	0.00%	0.00%	0.00%	0.07%	0.10%	0.01%	0.00%	0.00%	0.00%	0.00%	0.00%	0.08%	0.09%	0.08%	0.02%	0.00%	0.00%	0.00%	0.00%	0.01%	0.05%	0.07%	0.14%	0.00%
unclassified_Sandaracinaceae	0.02%	0.02%	0.01%	0.01%	0.00%	0.00%	0.00%	0.00%	0.03%	0.00%	0.01%	0.01%	0.01%	0.03%	0.00%	0.01%	0.00%	0.02%	0.01%	0.02%	0.02%	0.01%	0.02%	0.01%	0.00%	0.00%	0.01%	0.04%	0.02%	0.00%	0.02%	0.04%	0.02%	0.00%	0.00%	0.01%
unclassified_Sandaracinus	0.05%	0.03%	0.04%	0.01%	0.02%	0.01%	0.00%	0.00%	0.07%	0.03%	0.03%	0.02%	0.01%	0.04%	0.00%	0.01%	0.01%	0.04%	0.01%	0.02%	0.04%	0.02%	0.03%	0.01%	0.01%	0.01%	0.01%	0.03%	0.02%	0.01%	0.03%	0.03%	0.02%	0.01%	0.00%	0.01%
unclassified_Saprospiraceae	0.60%	0.42%	0.52%	0.25%	0.28%	0.10%	0.18%	0.22%	0.43%	0.44%	0.49%	0.26%	0.44%	0.40%	0.01%	0.08%	0.12%	0.40%	0.43%	0.38%	0.42%	0.26%	0.67%	0.28%	0.09%	0.10%	0.19%	0.40%	0.44%	0.25%	0.30%	0.44%	0.28%	0.32%	0.31%	0.32%
unclassified_Sediminibacterium	0.01%	0.01%	0.00%	0.00%	0.00%	0.00%	0.01%	0.01%	0.02%	0.02%	0.02%	0.00%	0.01%	0.01%	0.00%	0.00%	0.00%	0.00%	0.01%	0.00%	0.01%	0.00%	0.01%	0.01%	0.01%	0.00%	0.00%	0.01%	0.00%	0.00%	0.02%	0.01%	0.00%	0.00%	0.00%	0.01%
unclassified_Serratia	0.00%	0.01%	0.02%	0.01%	0.02%	0.01%	0.06%	0.05%	0.01%	0.00%	0.01%	0.00%	0.01%	0.01%	0.44%	0.02%	0.01%	0.01%	0.01%	0.01%	0.00%	0.03%	0.00%	0.01%	0.04%	0.09%	0.00%	0.00%	0.01%	0.15%	0.01%	0.01%	0.00%	0.07%	0.07%	0.02%
unclassified_Shewanella	0.02%	0.02%	0.03%	0.00%	0.02%	0.00%	0.05%	0.04%	0.01%	0.01%	0.03%	0.01%	0.01%	0.01%	0.01%	0.04%	0.00%	0.01%	0.01%	0.04%	0.00%	0.01%	0.03%	0.05%	0.04%	0.01%	0.01%	0.01%	0.03%	0.00%	0.00%	0.02%	0.00%	0.05%	0.06%	0.00%
unclassified_Smithella	0.01%	0.00%	0.00%	0.00%	0.01%	0.01%	0.01%	0.01%	0.02%	0.00%	0.01%	0.01%	0.01%	0.01%	0.01%	0.00%	0.01%	0.00%	0.00%	0.00%	0.00%	0.00%	0.00%	0.01%	0.00%	0.00%	0.01%	0.01%	0.02%	0.01%	0.00%	0.00%	0.01%	0.00%	0.00%	0.00%
unclassified_Sphingobacterium	0.02%	0.02%	0.02%	0.06%	0.75%	0.61%	0.18%	0.12%	0.01%	0.03%	0.05%	0.01%	0.01%	0.01%	2.76%	0.05%	0.08%	0.05%	0.03%	0.05%	0.07%	1.52%	0.01%	0.05%	0.10%	2.85%	0.52%	0.07%	0.09%	0.22%	0.00%	0.02%	0.04%	0.02%	0.11%	0.12%
unclassified_Sphingobium	0.01%	0.02%	0.00%	0.02%	0.00%	0.01%	0.07%	0.09%	0.02%	0.02%	0.02%	0.00%	0.00%	0.00%	0.04%	0.03%	0.07%	0.01%	0.00%	0.01%	0.00%	0.01%	0.01%	0.03%	0.03%	0.02%	0.02%	0.01%	0.01%	0.00%	0.00%	0.00%	0.01%	0.02%	0.12%	0.01%
unclassified_Sphingomonadaceae	0.10%	0.11%	0.10%	0.05%	0.06%	0.05%	0.32%	0.24%	0.11%	0.12%	0.09%	0.04%	0.07%	0.05%	0.24%	0.09%	0.27%	0.14%	0.07%	0.07%	0.08%	0.04%	0.05%	0.12%	0.16%	0.06%	0.04%	0.08%	0.08%	0.04%	0.06%	0.10%	0.08%	0.15%	0.30%	0.04%
unclassified_Sphingomonas	0.39%	0.34%	0.39%	0.24%	0.85%	0.23%	1.00%	0.93%	0.48%	0.29%	0.35%	0.21%	0.34%	0.42%	3.17%	0.34%	0.43%	0.46%	0.56%	0.43%	0.39%	0.15%	0.33%	0.30%	0.47%	0.21%	0.24%	0.57%	0.29%	0.16%	0.17%	0.28%	0.27%	0.49%	0.69%	0.24%
unclassified_Sphingopyxis	0.10%	0.14%	0.11%	0.09%	0.11%	0.07%	0.05%	0.12%	0.10%	0.10%	0.13%	0.05%	0.07%	0.10%	0.07%	0.03%	0.03%	0.09%	0.08%	0.07%	0.15%	0.06%	0.14%	0.07%	0.10%	0.05%	0.08%	0.11%	0.17%	1.08%	0.10%	0.12%	0.07%	0.06%	0.06%	0.09%
unclassified_Spirochaeta	0.03%	0.02%	0.02%	0.01%	0.02%	0.01%	0.03%	0.02%	0.01%	0.01%	0.04%	0.01%	0.03%	0.03%	0.01%	0.00%	0.01%	0.00%	0.03%	0.03%	0.02%	0.01%	0.01%	0.02%	0.01%	0.00%	0.01%	0.01%	0.02%	0.03%	0.01%	0.02%	0.02%	0.00%	0.03%	0.02%
unclassified_Spirochaetaceae	0.04%	0.05%	0.02%	0.03%	0.03%	0.01%	0.06%	0.04%	0.02%	0.04%	0.07%	0.01%	0.03%	0.00%	0.00%	0.02%	0.05%	0.03%	0.05%	0.06%	0.02%	0.02%	0.05%	0.04%	0.04%	0.03%	0.02%	0.02%	0.01%	0.02%	0.02%	0.04%	0.04%	0.03%	0.03%	0.02%
unclassified_Sporomusaceae	0.00%	0.02%	0.02%	0.01%	0.00%	0.00%	0.01%	0.01%	0.03%	0.00%	0.02%	0.00%	0.01%	0.00%	0.00%	0.01%	0.00%	0.04%	0.01%	0.01%	0.02%	0.01%	0.00%	0.02%	0.02%	0.00%	0.02%	0.01%	0.03%	0.00%	0.00%	0.01%	0.01%	0.02%	0.00%	0.01%
unclassified_Staphylococcus	0.10%	0.15%	0.15%	0.17%	0.14%	0.19%	0.41%	0.38%	0.12%	0.12%	0.06%	0.04%	0.06%	0.06%	0.18%	0.20%	0.34%	0.11%	0.10%	0.06%	0.09%	0.07%	0.04%	0.12%	0.29%	0.11%	0.08%	0.07%	0.06%	0.05%	0.02%	0.01%	0.07%	0.26%	0.39%	0.25%
unclassified_Stella	0.03%	0.01%	0.01%	0.01%	0.01%	0.01%	0.01%	0.00%	0.00%	0.02%	0.01%	0.02%	0.01%	0.01%	0.00%	0.00%	0.00%	0.01%	0.00%	0.03%	0.00%	0.00%	0.00%	0.01%	0.00%	0.00%	0.00%	0.02%	0.01%	0.01%	0.01%	0.02%	0.00%	0.03%	0.00%	0.01%
unclassified_Stenotrophobacter	0.02%	0.01%	0.00%	0.00%	0.01%	0.00%	0.02%	0.01%	0.04%	0.03%	0.01%	0.01%	0.01%	0.01%	0.02%	0.02%	0.01%	0.00%	0.01%	0.01%	0.02%	0.01%	0.01%	0.00%	0.00%	0.00%	0.00%	0.01%	0.02%	0.00%	0.01%	0.00%	0.00%	0.03%	0.03%	0.00%
unclassified_Stenotrophomonas	0.01%	0.03%	0.02%	0.12%	0.14%	0.39%	0.07%	0.09%	0.03%	0.03%	0.03%	0.00%	0.00%	0.00%	0.33%	0.05%	0.04%	0.02%	0.01%	0.02%	0.51%	1.33%	0.01%	0.11%	0.27%	0.31%	0.15%	0.08%	0.07%	7.19%	0.01%	0.01%	0.11%	0.02%	0.06%	0.12%
unclassified_Steroidobacter	0.01%	0.00%	0.01%	0.01%	0.01%	0.01%	0.05%	0.05%	0.02%	0.01%	0.01%	0.01%	0.02%	0.02%	0.05%	0.04%	0.02%	0.02%	0.00%	0.01%	0.00%	0.00%	0.00%	0.02%	0.01%	0.01%	0.00%	0.01%	0.01%	0.00%	0.01%	0.01%	0.00%	0.03%	0.02%	0.01%
unclassified_Steroidobacteraceae	0.03%	0.02%	0.03%	0.02%	0.01%	0.01%	0.11%	0.06%	0.02%	0.02%	0.03%	0.03%	0.03%	0.04%	0.07%	0.02%	0.02%	0.03%	0.01%	0.04%	0.04%	0.02%	0.03%	0.03%	0.03%	0.01%	0.01%	0.02%	0.03%	0.02%	0.02%	0.02%	0.03%	0.03%	0.04%	0.00%
unclassified_Streptococcus	0.04%	0.02%	0.02%	0.02%	0.01%	0.04%	0.35%	0.17%	0.08%	0.01%	0.02%	0.03%	0.02%	0.03%	0.20%	0.14%	0.19%	0.09%	0.02%	0.02%	0.03%	0.01%	0.05%	0.13%	0.13%	0.08%	0.06%	0.02%	0.03%	0.01%	0.02%	0.03%	0.04%	0.13%	0.23%	0.02%
unclassified_Streptomyces	0.02%	0.00%	0.02%	0.01%	0.00%	0.02%	0.25%	0.11%	0.02%	0.02%	0.04%	0.01%	0.01%	0.02%	0.05%	0.09%	0.11%	0.03%	0.00%	0.04%	0.02%	0.01%	0.03%	0.03%	0.20%	0.07%	0.07%	0.06%	0.04%	0.05%	0.01%	0.01%	0.04%	0.10%	0.10%	0.01%
unclassified_Subdoligranulum	0.01%	0.02%	0.00%	0.01%	0.01%	0.02%	0.09%	0.06%	0.03%	0.02%	0.01%	0.00%	0.01%	0.00%	1.10%	0.06%	0.05%	0.03%	0.03%	0.01%	0.00%	0.01%	0.00%	0.04%	0.11%	0.02%	0.01%	0.01%	0.00%	0.00%	0.00%	0.01%	0.05%	0.05%	0.03%	0.02%
unclassified_Subgroup_10	0.24%	0.23%	0.25%	0.11%	0.15%	0.04%	0.11%	0.05%	0.26%	0.19%	0.13%	0.11%	0.15%	0.17%	0.01%	0.04%	0.04%	0.15%	0.14%	0.19%	0.19%	0.11%	0.27%	0.20%	0.04%	0.03%	0.10%	0.23%	0.20%	0.06%	0.15%	0.24%	0.18%	0.17%	0.14%	0.11%
unclassified_Subgroup_17	0.28%	0.29%	0.24%	0.13%	0.13%	0.07%	0.06%	0.14%	0.26%	0.23%	0.19%	0.14%	0.19%	0.16%	0.03%	0.01%	0.11%	0.23%	0.15%	0.20%	0.19%	0.09%	0.26%	0.10%	0.03%	0.04%	0.10%	0.16%	0.25%	0.09%	0.19%	0.27%	0.13%	0.13%	0.05%	0.13%
unclassified_Subgroup_2	0.00%	0.02%	0.03%	0.01%	0.01%	0.01%	0.10%	0.11%	0.03%	0.02%	0.02%	0.00%	0.03%	0.02%	0.58%	0.05%	0.07%	0.03%	0.02%	0.01%	0.01%	0.00%	0.02%	0.03%	0.11%	0.02%	0.02%	0.01%	0.01%	0.00%	0.02%	0.00%	0.03%	0.03%	0.04%	0.02%
unclassified_Subgroup_23	0.01%	0.01%	0.00%	0.00%	0.01%	0.00%	0.00%	0.02%	0.01%	0.01%	0.01%	0.01%	0.00%	0.00%	0.00%	0.00%	0.00%	0.02%	0.01%	0.01%	0.01%	0.00%	0.01%	0.00%	0.00%	0.00%	0.00%	0.02%	0.01%	0.00%	0.01%	0.01%	0.01%	0.02%	0.04%	0.00%
unclassified_Subgroup_7	0.89%	0.85%	1.01%	0.46%	0.68%	0.21%	0.27%	0.43%	0.96%	0.85%	0.98%	0.55%	0.65%	0.80%	0.03%	0.12%	0.22%	0.94%	0.78%	0.83%	0.78%	0.44%	0.93%	0.46%	0.12%	0.23%	0.43%	0.79%	0.89%	0.41%	0.70%	0.89%	0.56%	0.68%	0.50%	0.39%
unclassified_Sulfuritalea	0.04%	0.04%	0.07%	0.02%	0.03%	0.02%	0.02%	0.02%	0.08%	0.04%	0.05%	0.04%	0.03%	0.05%	0.00%	0.02%	0.03%	0.06%	0.03%	0.05%	0.03%	0.02%	0.10%	0.05%	0.03%	0.02%	0.03%	0.02%	0.05%	0.01%	0.02%	0.04%	0.02%	0.03%	0.07%	0.04%
unclassified_Sulfurovum	0.00%	0.01%	0.03%	0.00%	0.00%	0.01%	0.00%	0.00%	0.01%	0.01%	0.01%	0.00%	0.00%	0.00%	0.00%	0.00%	0.02%	0.01%	0.00%	0.00%	0.00%	0.00%	0.00%	0.01%	0.00%	0.01%	0.00%	0.02%	0.00%	0.01%	0.01%	0.00%	0.00%	0.01%	0.02%	0.01%
unclassified_Sumerlaea	0.01%	0.01%	0.00%	0.01%	0.01%	0.00%	0.00%	0.00%	0.02%	0.03%	0.01%	0.01%	0.00%	0.01%	0.00%	0.00%	0.01%	0.00%	0.01%	0.02%	0.01%	0.00%	0.02%	0.00%	0.00%	0.00%	0.01%	0.00%	0.04%	0.02%	0.01%	0.02%	0.01%	0.00%	0.01%	0.00%
unclassified_Sumerlaeia	0.00%	0.02%	0.01%	0.00%	0.01%	0.00%	0.00%	0.01%	0.00%	0.01%	0.01%	0.00%	0.00%	0.01%	0.00%	0.01%	0.00%	0.01%	0.01%	0.02%	0.02%	0.00%	0.01%	0.00%	0.00%	0.00%	0.01%	0.02%	0.02%	0.01%	0.01%	0.02%	0.00%	0.00%	0.01%	0.00%
unclassified_Sutterella	0.01%	0.01%	0.02%	0.00%	0.01%	0.01%	0.21%	0.12%	0.01%	0.00%	0.00%	0.01%	0.01%	0.00%	0.00%	0.12%	0.10%	0.03%	0.00%	0.00%	0.00%	0.01%	0.01%	0.02%	0.12%	0.05%	0.01%	0.01%	0.00%	0.00%	0.00%	0.02%	0.01%	0.08%	0.12%	0.00%
unclassified_Sva0081_sediment_group	0.02%	0.02%	0.02%	0.01%	0.00%	0.00%	0.00%	0.00%	0.04%	0.03%	0.02%	0.01%	0.01%	0.01%	0.00%	0.00%	0.03%	0.02%	0.02%	0.02%	0.01%	0.00%	0.04%	0.00%	0.01%	0.00%	0.01%	0.02%	0.03%	0.00%	0.00%	0.03%	0.01%	0.03%	0.00%	0.00%
unclassified_Synechococcus_CC9902	0.00%	0.00%	0.01%	0.00%	0.01%	0.01%	0.03%	0.01%	0.01%	0.00%	0.00%	0.00%	0.01%	0.00%	0.02%	0.02%	0.00%	0.00%	0.00%	0.00%	0.00%	0.01%	0.00%	0.01%	0.02%	0.01%	0.00%	0.00%	0.01%	0.00%	0.00%	0.00%	0.00%	0.04%	0.03%	0.00%
unclassified_Syntrophales	0.03%	0.03%	0.04%	0.03%	0.03%	0.02%	0.04%	0.01%	0.01%	0.03%	0.06%	0.03%	0.03%	0.04%	0.03%	0.01%	0.01%	0.05%	0.02%	0.04%	0.05%	0.02%	0.03%	0.02%	0.00%	0.01%	0.01%	0.03%	0.02%	0.02%	0.02%	0.05%	0.05%	0.03%	0.01%	0.01%
unclassified_Syntrophobacter	0.00%	0.01%	0.00%	0.00%	0.00%	0.01%	0.00%	0.00%	0.00%	0.00%	0.01%	0.01%	0.01%	0.01%	0.00%	0.00%	0.00%	0.02%	0.01%	0.01%	0.00%	0.00%	0.01%	0.01%	0.00%	0.00%	0.00%	0.00%	0.01%	0.00%	0.00%	0.00%	0.02%	0.00%	0.00%	0.00%
unclassified_Syntrophobacteraceae	0.04%	0.06%	0.04%	0.02%	0.02%	0.01%	0.01%	0.04%	0.06%	0.06%	0.02%	0.03%	0.03%	0.04%	0.00%	0.00%	0.01%	0.04%	0.02%	0.05%	0.04%	0.02%	0.02%	0.02%	0.01%	0.01%	0.01%	0.03%	0.02%	0.01%	0.04%	0.04%	0.03%	0.03%	0.00%	0.02%
unclassified_Syntrophorhabdus	0.05%	0.04%	0.01%	0.02%	0.02%	0.01%	0.01%	0.01%	0.06%	0.02%	0.03%	0.02%	0.03%	0.02%	0.00%	0.01%	0.00%	0.04%	0.01%	0.04%	0.02%	0.02%	0.03%	0.02%	0.00%	0.00%	0.01%	0.04%	0.01%	0.01%	0.03%	0.04%	0.02%	0.00%	0.01%	0.01%
unclassified_Syntrophus	0.00%	0.02%	0.03%	0.01%	0.01%	0.01%	0.00%	0.03%	0.02%	0.01%	0.02%	0.00%	0.01%	0.01%	0.00%	0.00%	0.02%	0.01%	0.01%	0.02%	0.01%	0.02%	0.03%	0.02%	0.00%	0.01%	0.01%	0.03%	0.01%	0.01%	0.02%	0.01%	0.00%	0.02%	0.00%	0.01%
unclassified_TM7a	0.08%	0.05%	0.06%	0.04%	0.06%	0.04%	0.03%	0.05%	0.06%	0.07%	0.05%	0.02%	0.08%	0.08%	0.00%	0.01%	0.01%	0.06%	0.05%	0.06%	0.06%	0.02%	0.03%	0.05%	0.02%	0.02%	0.03%	0.06%	0.08%	0.04%	0.06%	0.05%	0.04%	0.04%	0.05%	0.04%
unclassified_TPD_58	0.06%	0.05%	0.06%	0.03%	0.04%	0.00%	0.01%	0.02%	0.05%	0.08%	0.03%	0.02%	0.04%	0.04%	0.01%	0.01%	0.04%	0.04%	0.04%	0.07%	0.07%	0.03%	0.05%	0.03%	0.01%	0.01%	0.04%	0.04%	0.07%	0.01%	0.03%	0.05%	0.03%	0.06%	0.02%	0.05%
unclassified_Taonella	0.01%	0.01%	0.01%	0.01%	0.02%	0.00%	0.01%	0.00%	0.01%	0.03%	0.01%	0.01%	0.01%	0.01%	0.00%	0.00%	0.01%	0.00%	0.02%	0.00%	0.00%	0.00%	0.00%	0.01%	0.00%	0.00%	0.01%	0.00%	0.00%	0.01%	0.01%	0.01%	0.00%	0.01%	0.00%	0.00%
unclassified_Tepidimonas	0.12%	0.00%	0.00%	0.00%	0.01%	0.02%	0.02%	0.19%	0.00%	0.00%	0.00%	0.00%	0.00%	0.00%	0.00%	0.02%	0.29%	0.05%	0.01%	0.00%	0.00%	0.00%	0.01%	0.01%	0.01%	0.04%	0.00%	0.00%	0.00%	0.00%	0.00%	0.02%	0.02%	0.01%	0.56%	0.00%
unclassified_Terrimicrobium	0.17%	0.09%	0.09%	0.05%	0.09%	0.03%	0.09%	0.05%	0.08%	0.13%	0.07%	0.06%	0.08%	0.12%	0.00%	0.02%	0.04%	0.12%	0.11%	0.09%	0.09%	0.04%	0.09%	0.08%	0.08%	0.04%	0.07%	0.11%	0.09%	0.05%	0.09%	0.10%	0.03%	0.06%	0.11%	0.04%
unclassified_Terrimonas	0.68%	0.69%	0.71%	0.44%	0.64%	0.19%	0.24%	0.25%	0.76%	0.62%	0.65%	0.40%	0.61%	0.58%	0.05%	0.09%	0.23%	0.61%	0.69%	0.62%	0.54%	0.33%	0.89%	0.35%	0.19%	0.13%	0.33%	0.58%	0.66%	0.32%	0.52%	0.73%	0.40%	0.54%	0.47%	0.42%
unclassified_Thauera	0.31%	0.22%	0.37%	0.18%	0.16%	0.08%	0.11%	0.18%	0.31%	0.30%	0.28%	0.14%	0.21%	0.23%	0.01%	0.03%	0.11%	0.30%	0.21%	0.23%	0.17%	0.11%	0.22%	0.17%	0.11%	0.05%	0.11%	0.17%	0.28%	0.11%	0.18%	0.22%	0.19%	0.21%	0.20%	0.15%
unclassified_Thermoanaerobaculum	0.09%	0.12%	0.18%	0.09%	0.06%	0.06%	0.02%	0.03%	0.09%	0.17%	0.15%	0.07%	0.13%	0.09%	0.01%	0.02%	0.08%	0.08%	0.08%	0.12%	0.14%	0.08%	0.14%	0.04%	0.02%	0.01%	0.06%	0.14%	0.17%	0.06%	0.08%	0.15%	0.11%	0.11%	0.06%	0.08%
unclassified_Thermodesulfovibrionia	3.19%	3.13%	3.25%	1.78%	2.15%	1.01%	0.94%	1.39%	3.09%	2.93%	2.70%	1.74%	2.18%	2.29%	0.12%	0.42%	1.03%	2.93%	2.47%	2.63%	2.69%	1.44%	3.55%	1.70%	0.59%	0.57%	1.38%	2.96%	3.24%	1.49%	2.48%	2.93%	2.17%	2.02%	1.70%	1.58%
unclassified_Thermomonas	0.03%	0.03%	0.05%	0.03%	0.00%	0.01%	0.04%	0.03%	0.05%	0.02%	0.02%	0.01%	0.01%	0.02%	0.04%	0.01%	0.05%	0.02%	0.01%	0.01%	0.04%	0.01%	0.01%	0.01%	0.02%	0.01%	0.00%	0.01%	0.02%	0.01%	0.01%	0.00%	0.01%	0.05%	0.04%	0.01%
unclassified_Thermosporothrix	0.00%	0.01%	0.01%	0.00%	0.00%	0.01%	0.02%	0.01%	0.00%	0.00%	0.01%	0.01%	0.01%	0.00%	0.01%	0.03%	0.01%	0.01%	0.00%	0.01%	0.00%	0.00%	0.01%	0.02%	0.07%	0.00%	0.00%	0.01%	0.02%	0.00%	0.00%	0.00%	0.00%	0.01%	0.02%	0.01%
unclassified_Thiobacillus	0.02%	0.02%	0.02%	0.01%	0.02%	0.01%	0.06%	0.05%	0.04%	0.04%	0.06%	0.02%	0.05%	0.01%	0.20%	0.03%	0.07%	0.06%	0.02%	0.03%	0.01%	0.02%	0.04%	0.02%	0.06%	0.00%	0.02%	0.04%	0.02%	0.01%	0.02%	0.04%	0.03%	0.04%	0.08%	0.02%
unclassified_Thiothrix	0.02%	0.03%	0.01%	0.01%	0.00%	0.01%	0.01%	0.00%	0.00%	0.00%	0.00%	0.01%	0.01%	0.02%	0.00%	0.00%	0.00%	0.00%	0.01%	0.00%	0.01%	0.00%	0.02%	0.01%	0.00%	0.01%	0.00%	0.00%	0.01%	0.00%	0.00%	0.01%	0.01%	0.00%	0.00%	0.00%
unclassified_Tissierella	0.05%	0.01%	0.02%	0.01%	0.01%	0.01%	0.00%	0.00%	0.01%	0.00%	0.01%	0.00%	0.01%	0.02%	0.00%	0.00%	0.00%	0.00%	0.00%	0.00%	0.01%	0.01%	0.02%	0.03%	0.00%	0.00%	0.01%	0.01%	0.01%	0.17%	0.01%	0.17%	0.00%	0.00%	0.00%	0.00%
unclassified_Treponema	0.02%	0.02%	0.02%	0.02%	0.03%	0.00%	0.08%	0.10%	0.02%	0.00%	0.04%	0.02%	0.02%	0.03%	0.02%	0.04%	0.04%	0.01%	0.01%	0.01%	0.01%	0.01%	0.02%	0.04%	0.04%	0.04%	0.01%	0.03%	0.01%	0.01%	0.03%	0.01%	0.03%	0.05%	0.10%	0.01%
unclassified_Tundrisphaera	0.02%	0.00%	0.02%	0.01%	0.02%	0.01%	0.07%	0.02%	0.03%	0.00%	0.02%	0.01%	0.01%	0.01%	0.07%	0.04%	0.03%	0.04%	0.01%	0.03%	0.00%	0.00%	0.01%	0.06%	0.05%	0.03%	0.01%	0.03%	0.00%	0.00%	0.01%	0.00%	0.01%	0.02%	0.04%	0.00%
unclassified_Turicibacter	0.00%	0.01%	0.02%	0.00%	0.02%	0.00%	0.08%	0.05%	0.03%	0.01%	0.01%	0.00%	0.00%	0.01%	0.07%	0.04%	0.04%	0.01%	0.00%	0.00%	0.01%	0.00%	0.01%	0.01%	0.04%	0.00%	0.00%	0.00%	0.00%	0.00%	0.01%	0.00%	0.03%	0.03%	0.06%	0.00%
unclassified_UCG_005	0.03%	0.04%	0.04%	0.01%	0.02%	0.03%	0.21%	0.13%	0.08%	0.02%	0.04%	0.01%	0.02%	0.02%	0.08%	0.16%	0.11%	0.07%	0.01%	0.02%	0.03%	0.02%	0.05%	0.09%	0.17%	0.06%	0.03%	0.04%	0.02%	0.02%	0.01%	0.02%	0.03%	0.17%	0.14%	0.04%
unclassified_Vagococcus	0.01%	0.02%	0.01%	0.03%	0.55%	4.42%	0.01%	0.00%	0.03%	0.01%	0.01%	0.00%	0.00%	0.00%	0.01%	0.00%	0.02%	0.00%	0.00%	0.01%	0.08%	0.26%	0.00%	0.01%	0.00%	2.01%	0.24%	0.02%	0.00%	0.02%	0.00%	0.00%	0.01%	0.00%	0.03%	2.11%
unclassified_Veillonella	0.00%	0.01%	0.01%	0.00%	0.00%	0.01%	0.08%	0.07%	0.00%	0.01%	0.00%	0.00%	0.02%	0.00%	0.05%	0.03%	0.06%	0.00%	0.01%	0.01%	0.01%	0.01%	0.02%	0.02%	0.04%	0.01%	0.02%	0.01%	0.01%	0.00%	0.00%	0.01%	0.04%	0.01%	0.09%	0.00%
unclassified_Veillonellales_Selenomonadales	0.63%	0.37%	0.51%	0.30%	0.38%	0.11%	0.05%	0.14%	0.42%	0.41%	0.77%	0.21%	0.42%	0.45%	0.02%	0.02%	0.19%	0.47%	0.34%	0.41%	0.44%	0.29%	0.47%	0.15%	0.04%	0.03%	0.25%	0.35%	0.55%	3.30%	0.33%	3.74%	0.26%	0.25%	0.14%	0.21%
unclassified_Verrucomicrobiota	0.00%	0.01%	0.03%	0.02%	0.02%	0.00%	0.00%	0.00%	0.01%	0.00%	0.01%	0.02%	0.01%	0.00%	0.00%	0.00%	0.00%	0.00%	0.01%	0.02%	0.03%	0.02%	0.02%	0.00%	0.00%	0.00%	0.01%	0.02%	0.03%	0.01%	0.01%	0.01%	0.01%	0.01%	0.01%	0.01%
unclassified_Verrucomicrobium	0.00%	0.00%	0.00%	0.02%	0.02%	0.01%	0.01%	0.01%	0.00%	0.01%	0.01%	0.00%	0.00%	0.00%	0.00%	0.00%	0.01%	0.00%	0.02%	0.02%	0.04%	0.01%	0.00%	0.02%	0.02%	0.02%	0.02%	0.01%	0.01%	0.27%	0.00%	0.00%	0.00%	0.01%	0.00%	0.02%
unclassified_Verticiella	0.00%	0.00%	0.00%	0.00%	0.00%	0.00%	0.00%	0.00%	0.00%	0.00%	0.00%	0.00%	0.00%	0.00%	0.00%	0.00%	0.00%	0.00%	0.00%	0.00%	0.00%	0.00%	0.00%	0.00%	0.00%	0.00%	0.00%	0.00%	0.00%	0.00%	0.00%	0.00%	0.00%	0.00%	0.00%	0.00%
unclassified_Vibrio	0.04%	0.01%	0.01%	0.00%	0.01%	0.01%	0.07%	0.03%	0.04%	0.03%	0.02%	0.01%	0.01%	0.01%	0.02%	0.01%	0.05%	0.01%	0.01%	0.01%	0.01%	0.01%	0.00%	0.01%	0.04%	0.02%	0.01%	0.04%	0.01%	0.02%	0.02%	0.02%	0.03%	0.04%	0.05%	0.01%
unclassified_Vicinamibacteraceae	0.02%	0.01%	0.02%	0.03%	0.02%	0.03%	0.14%	0.10%	0.05%	0.03%	0.03%	0.00%	0.02%	0.02%	0.71%	0.08%	0.12%	0.03%	0.01%	0.00%	0.02%	0.01%	0.02%	0.04%	0.06%	0.03%	0.01%	0.01%	0.01%	0.00%	0.01%	0.01%	0.04%	0.05%	0.07%	0.01%
unclassified_Vicinamibacterales	0.10%	0.05%	0.07%	0.02%	0.02%	0.03%	0.17%	0.06%	0.05%	0.07%	0.08%	0.03%	0.04%	0.05%	0.81%	0.05%	0.05%	0.06%	0.02%	0.03%	0.02%	0.03%	0.05%	0.07%	0.07%	0.03%	0.03%	0.03%	0.05%	0.02%	0.01%	0.06%	0.04%	0.05%	0.06%	0.03%
unclassified_Vicingus	0.01%	0.00%	0.01%	0.02%	0.01%	0.00%	0.00%	0.03%	0.00%	0.00%	0.00%	0.00%	0.00%	0.01%	0.00%	0.01%	0.01%	0.01%	0.01%	0.01%	0.00%	0.01%	0.01%	0.01%	0.01%	0.00%	0.01%	0.01%	0.00%	0.01%	0.00%	0.02%	0.00%	0.00%	0.02%	0.00%
unclassified_Victivallaceae	0.02%	0.02%	0.01%	0.00%	0.00%	0.00%	0.00%	0.00%	0.01%	0.01%	0.02%	0.00%	0.02%	0.01%	0.00%	0.00%	0.01%	0.01%	0.01%	0.00%	0.02%	0.01%	0.01%	0.01%	0.00%	0.00%	0.01%	0.01%	0.02%	0.00%	0.00%	0.01%	0.02%	0.01%	0.02%	0.01%
unclassified_Virgibacillus	0.00%	0.00%	0.01%	0.01%	0.00%	0.01%	0.03%	0.02%	0.01%	0.01%	0.01%	0.01%	0.01%	0.01%	0.03%	0.04%	0.04%	0.03%	0.05%	0.02%	0.03%	0.03%	0.02%	0.05%	0.01%	0.01%	0.01%	0.01%	0.02%	0.01%	0.01%	0.00%	0.00%	0.00%	0.00%	0.01%
unclassified_WCHB1_41	0.05%	0.01%	0.01%	0.03%	0.04%	0.01%	0.01%	0.00%	0.01%	0.02%	0.01%	0.01%	0.01%	0.02%	0.00%	0.00%	0.02%	0.01%	0.05%	0.02%	0.03%	0.01%	0.02%	0.01%	0.00%	0.00%	0.01%	0.04%	0.05%	0.02%	0.02%	0.04%	0.02%	0.01%	0.00%	0.03%
unclassified_Weissella	0.03%	0.08%	0.09%	0.08%	0.09%	0.09%	0.37%	0.25%	0.11%	0.15%	0.10%	0.05%	0.09%	0.11%	0.84%	0.12%	0.11%	0.09%	0.11%	0.09%	0.09%	0.08%	0.03%	0.10%	0.07%	0.04%	0.05%	0.03%	0.04%	0.05%	0.05%	0.03%	0.08%	0.15%	0.17%	0.12%
unclassified_Xanthobacteraceae	0.27%	0.23%	0.31%	0.16%	0.27%	0.14%	0.42%	0.31%	0.33%	0.20%	0.24%	0.15%	0.24%	0.25%	0.97%	0.20%	0.24%	0.32%	0.21%	0.20%	0.26%	0.08%	0.40%	0.25%	0.26%	0.09%	0.12%	0.21%	0.31%	0.12%	0.15%	0.23%	0.27%	0.33%	0.39%	0.18%
unclassified_Xanthomonadaceae	0.03%	0.01%	0.02%	0.01%	0.01%	0.00%	0.04%	0.02%	0.03%	0.01%	0.03%	0.00%	0.02%	0.02%	0.01%	0.01%	0.01%	0.02%	0.03%	0.02%	0.01%	0.01%	0.03%	0.03%	0.00%	0.01%	0.00%	0.01%	0.02%	0.00%	0.01%	0.01%	0.02%	0.01%	0.02%	0.01%
unclassified_Xanthomonas	0.05%	0.03%	0.03%	0.03%	0.03%	0.09%	0.20%	0.23%	0.10%	0.06%	0.05%	0.05%	0.10%	0.06%	0.05%	0.09%	0.11%	0.15%	0.05%	0.03%	0.05%	0.03%	0.04%	0.11%	0.06%	0.03%	0.05%	0.05%	0.06%	0.03%	0.02%	0.07%	0.08%	0.12%	0.19%	0.03%
unclassified_[Desulfobacterium]_catecholicum_group	0.03%	0.08%	0.04%	0.02%	0.02%	0.01%	0.03%	0.01%	0.09%	0.05%	0.06%	0.01%	0.04%	0.02%	0.00%	0.01%	0.01%	0.02%	0.03%	0.03%	0.04%	0.03%	0.03%	0.01%	0.01%	0.02%	0.02%	0.02%	0.06%	0.02%	0.03%	0.05%	0.02%	0.02%	0.01%	0.03%
unclassified_[Eubacterium]_coprostanoligenes_group	0.01%	0.01%	0.01%	0.01%	0.01%	0.04%	0.01%	0.05%	0.01%	0.01%	0.01%	0.01%	0.00%	0.01%	0.08%	0.03%	0.03%	0.00%	0.00%	0.00%	0.01%	0.01%	0.00%	0.04%	0.04%	0.01%	0.00%	0.00%	0.00%	0.01%	0.01%	0.00%	0.02%	0.05%	0.08%	0.02%
unclassified_[Eubacterium]_nodatum_group	0.00%	0.02%	0.01%	0.00%	0.00%	0.01%	0.04%	0.04%	0.01%	0.00%	0.02%	0.00%	0.00%	0.00%	0.02%	0.07%	0.02%	0.01%	0.00%	0.00%	0.00%	0.01%	0.02%	0.05%	0.01%	0.03%	0.00%	0.00%	0.00%	0.00%	0.00%	0.00%	0.01%	0.02%	0.03%	0.00%
unclassified_[Eubacterium]_xylanophilum_group	0.01%	0.01%	0.00%	0.00%	0.00%	0.01%	0.06%	0.07%	0.04%	0.02%	0.01%	0.01%	0.01%	0.00%	0.03%	0.06%	0.09%	0.02%	0.01%	0.00%	0.01%	0.01%	0.01%	0.02%	0.04%	0.04%	0.00%	0.00%	0.01%	0.00%	0.02%	0.02%	0.00%	0.02%	0.14%	0.00%
unclassified_env.OPS_17	1.41%	1.26%	1.41%	0.72%	0.87%	0.31%	0.25%	0.44%	1.19%	1.27%	1.14%	0.63%	0.98%	0.83%	0.04%	0.16%	0.35%	1.01%	0.90%	0.78%	1.03%	0.57%	1.28%	0.50%	0.22%	0.20%	0.60%	0.99%	1.39%	0.55%	1.07%	1.00%	0.83%	0.72%	0.45%	0.64%
unclassified_pLW_20	0.77%	0.68%	0.84%	0.39%	0.52%	0.23%	0.16%	0.41%	0.85%	0.82%	0.79%	0.35%	0.62%	0.59%	0.01%	0.16%	0.29%	0.58%	0.58%	0.65%	0.74%	0.38%	0.91%	0.39%	0.11%	0.14%	0.37%	0.60%	0.75%	0.32%	0.43%	0.63%	0.46%	0.50%	0.36%	0.44%
unclassified_vadinBE97	0.00%	0.00%	0.00%	0.00%	0.00%	0.00%	0.00%	0.00%	0.02%	0.00%	0.00%	0.01%	0.01%	0.00%	0.00%	0.00%	0.00%	0.01%	0.00%	0.02%	0.01%	0.00%	0.01%	0.00%	0.00%	0.00%	0.00%	0.00%	0.00%	0.00%	0.01%	0.01%	0.00%	0.00%	0.02%	0.03%
uncultured_Acidobacteria_bacterium	0.11%	0.08%	0.08%	0.05%	0.03%	0.05%	0.15%	0.03%	0.14%	0.08%	0.08%	0.04%	0.05%	0.05%	0.72%	0.03%	0.10%	0.10%	0.07%	0.07%	0.10%	0.05%	0.09%	0.06%	0.08%	0.07%	0.09%	0.06%	0.07%	0.05%	0.05%	0.08%	0.07%	0.06%	0.08%	0.07%
uncultured_Acidobacteriales_bacterium	0.09%	0.13%	0.12%	0.06%	0.07%	0.02%	0.00%	0.05%	0.13%	0.09%	0.14%	0.09%	0.10%	0.09%	0.01%	0.03%	0.06%	0.11%	0.06%	0.10%	0.12%	0.05%	0.15%	0.10%	0.06%	0.01%	0.05%	0.08%	0.13%	0.07%	0.05%	0.12%	0.10%	0.04%	0.03%	0.03%
uncultured_Acidobacterium_sp.	0.01%	0.01%	0.01%	0.00%	0.00%	0.01%	0.05%	0.04%	0.01%	0.01%	0.01%	0.00%	0.00%	0.00%	0.07%	0.05%	0.02%	0.02%	0.01%	0.00%	0.00%	0.00%	0.00%	0.00%	0.03%	0.02%	0.00%	0.00%	0.01%	0.00%	0.00%	0.00%	0.00%	0.03%	0.01%	0.01%
uncultured_Actinomycetales_bacterium	0.00%	0.03%	0.03%	0.02%	0.02%	0.01%	0.04%	0.03%	0.01%	0.01%	0.01%	0.00%	0.02%	0.01%	0.34%	0.00%	0.00%	0.00%	0.01%	0.00%	0.00%	0.01%	0.00%	0.00%	0.01%	0.00%	0.00%	0.00%	0.00%	0.00%	0.00%	0.00%	0.00%	0.03%	0.06%	0.03%
uncultured_Alphaproteobacteria_bacterium	0.01%	0.00%	0.01%	0.00%	0.00%	0.02%	0.02%	0.02%	0.03%	0.01%	0.01%	0.00%	0.01%	0.01%	0.04%	0.01%	0.05%	0.01%	0.01%	0.01%	0.00%	0.00%	0.01%	0.01%	0.06%	0.00%	0.01%	0.02%	0.00%	0.00%	0.00%	0.01%	0.01%	0.03%	0.07%	0.01%
uncultured_Anaerolineaceae_bacterium	0.01%	0.02%	0.04%	0.01%	0.00%	0.00%	0.00%	0.00%	0.07%	0.01%	0.03%	0.01%	0.02%	0.01%	0.01%	0.00%	0.01%	0.02%	0.01%	0.01%	0.01%	0.01%	0.03%	0.02%	0.00%	0.01%	0.01%	0.04%	0.01%	0.01%	0.01%	0.03%	0.00%	0.04%	0.00%	0.02%
uncultured_Archangiaceae_bacterium	0.09%	0.13%	0.12%	0.10%	0.10%	0.04%	0.03%	0.06%	0.12%	0.11%	0.06%	0.07%	0.11%	0.10%	0.02%	0.01%	0.03%	0.14%	0.10%	0.15%	0.15%	0.05%	0.13%	0.10%	0.03%	0.03%	0.07%	0.12%	0.16%	0.06%	0.10%	0.16%	0.07%	0.14%	0.05%	0.06%
uncultured_Bacteroidales_bacterium	0.31%	0.20%	0.20%	0.11%	0.06%	0.32%	1.34%	1.10%	0.37%	0.25%	0.19%	0.15%	0.13%	0.14%	4.65%	0.71%	0.92%	0.47%	0.15%	0.17%	0.15%	0.12%	0.26%	0.68%	0.87%	0.41%	0.21%	0.16%	0.22%	0.08%	0.23%	0.24%	0.49%	0.46%	1.05%	0.15%
uncultured_Bacteroidetes_bacterium	0.04%	0.14%	0.08%	0.03%	0.05%	0.02%	0.02%	0.06%	0.04%	0.10%	0.08%	0.02%	0.06%	0.05%	0.00%	0.01%	0.01%	0.10%	0.04%	0.07%	0.07%	0.03%	0.10%	0.04%	0.02%	0.02%	0.02%	0.07%	0.05%	0.02%	0.04%	0.06%	0.07%	0.02%	0.02%	0.04%
uncultured_Bifidobacterium_sp.	0.00%	0.00%	0.00%	0.00%	0.00%	0.01%	0.10%	0.07%	0.02%	0.00%	0.00%	0.00%	0.01%	0.00%	0.00%	0.02%	0.06%	0.00%	0.00%	0.01%	0.00%	0.00%	0.01%	0.00%	0.01%	0.02%	0.00%	0.00%	0.00%	0.01%	0.00%	0.00%	0.03%	0.05%	0.06%	0.00%
uncultured_Burkholderiales_bacterium	0.02%	0.02%	0.03%	0.02%	0.02%	0.01%	0.00%	0.00%	0.03%	0.03%	0.02%	0.01%	0.05%	0.03%	0.00%	0.01%	0.03%	0.05%	0.02%	0.02%	0.02%	0.00%	0.02%	0.00%	0.00%	0.01%	0.02%	0.04%	0.04%	0.01%	0.03%	0.04%	0.00%	0.02%	0.01%	0.01%
uncultured_Caldilineae_bacterium	0.05%	0.10%	0.03%	0.04%	0.03%	0.01%	0.04%	0.02%	0.08%	0.04%	0.06%	0.04%	0.06%	0.02%	0.00%	0.00%	0.02%	0.05%	0.03%	0.06%	0.04%	0.04%	0.05%	0.02%	0.03%	0.02%	0.02%	0.08%	0.05%	0.03%	0.06%	0.06%	0.01%	0.04%	0.06%	0.02%
uncultured_Caloramator_sp.	0.00%	0.01%	0.01%	0.00%	0.01%	0.01%	0.01%	0.00%	0.02%	0.02%	0.01%	0.01%	0.01%	0.01%	0.01%	0.00%	0.01%	0.00%	0.00%	0.01%	0.01%	0.01%	0.00%	0.01%	0.01%	0.00%	0.01%	0.00%	0.00%	0.00%	0.00%	0.01%	0.01%	0.00%	0.01%	0.00%
uncultured_Candidatus_Saccharibacteria_bacterium	0.07%	0.01%	0.04%	0.02%	0.03%	0.01%	0.01%	0.03%	0.02%	0.04%	0.04%	0.01%	0.02%	0.01%	0.01%	0.01%	0.02%	0.04%	0.02%	0.03%	0.03%	0.01%	0.06%	0.02%	0.03%	0.01%	0.00%	0.07%	0.05%	0.02%	0.03%	0.06%	0.02%	0.02%	0.01%	0.01%
uncultured_Caulobacter_sp.	0.01%	0.02%	0.00%	0.01%	0.00%	0.00%	0.05%	0.02%	0.03%	0.02%	0.02%	0.00%	0.02%	0.00%	0.02%	0.04%	0.02%	0.00%	0.01%	0.01%	0.01%	0.00%	0.00%	0.01%	0.03%	0.02%	0.00%	0.01%	0.00%	0.00%	0.01%	0.02%	0.00%	0.03%	0.03%	0.00%
uncultured_Chlorobi_bacterium	0.33%	0.30%	0.36%	0.16%	0.18%	0.07%	0.08%	0.17%	0.22%	0.28%	0.33%	0.17%	0.23%	0.25%	0.01%	0.04%	0.17%	0.20%	0.27%	0.27%	0.25%	0.19%	0.31%	0.10%	0.14%	0.07%	0.15%	0.30%	0.29%	0.13%	0.28%	0.27%	0.17%	0.29%	0.14%	0.15%
uncultured_Chloroflexi_bacterium	0.93%	0.94%	1.06%	0.48%	0.63%	0.30%	0.34%	0.41%	0.81%	0.85%	0.81%	0.45%	0.65%	0.67%	0.05%	0.15%	0.35%	0.83%	0.77%	0.68%	0.87%	0.42%	0.99%	0.38%	0.19%	0.19%	0.40%	0.81%	0.84%	0.48%	0.67%	0.98%	0.59%	0.64%	0.43%	0.41%
uncultured_Clostridiaceae_bacterium	0.02%	0.03%	0.03%	0.02%	0.02%	0.00%	0.01%	0.04%	0.04%	0.04%	0.05%	0.02%	0.00%	0.02%	0.00%	0.00%	0.03%	0.01%	0.04%	0.04%	0.05%	0.02%	0.04%	0.02%	0.01%	0.01%	0.01%	0.03%	0.02%	0.01%	0.02%	0.02%	0.01%	0.04%	0.00%	0.03%
uncultured_Clostridium_sp.	0.02%	0.00%	0.01%	0.01%	0.00%	0.01%	0.16%	0.04%	0.02%	0.01%	0.00%	0.01%	0.00%	0.00%	0.02%	0.06%	0.07%	0.01%	0.00%	0.01%	0.03%	0.01%	0.00%	0.01%	0.08%	0.01%	0.00%	0.00%	0.00%	0.00%	0.00%	0.01%	0.03%	0.03%	0.08%	0.00%
uncultured_Comamonadaceae_bacterium	0.08%	0.04%	0.07%	0.03%	0.05%	0.01%	0.06%	0.09%	0.07%	0.08%	0.07%	0.03%	0.05%	0.05%	0.13%	0.02%	0.06%	0.04%	0.05%	0.05%	0.06%	0.02%	0.08%	0.03%	0.02%	0.01%	0.03%	0.06%	0.05%	0.03%	0.06%	0.05%	0.04%	0.07%	0.06%	0.05%
uncultured_Denitratisoma_sp.	0.44%	0.40%	0.44%	0.24%	0.30%	0.12%	0.19%	0.16%	0.49%	0.40%	0.44%	0.24%	0.29%	0.27%	0.01%	0.09%	0.12%	0.41%	0.31%	0.41%	0.33%	0.24%	0.51%	0.20%	0.09%	0.08%	0.20%	0.27%	0.46%	0.19%	0.29%	0.38%	0.24%	0.34%	0.35%	0.27%
uncultured_Desulfobulbus_sp.	0.01%	0.03%	0.01%	0.00%	0.01%	0.00%	0.00%	0.00%	0.01%	0.01%	0.01%	0.01%	0.00%	0.02%	0.00%	0.00%	0.01%	0.01%	0.02%	0.02%	0.01%	0.00%	0.01%	0.00%	0.00%	0.00%	0.02%	0.01%	0.00%	0.01%	0.01%	0.02%	0.01%	0.01%	0.03%	0.00%
uncultured_Desulfovibrio_sp.	0.00%	0.01%	0.01%	0.01%	0.00%	0.00%	0.01%	0.00%	0.00%	0.03%	0.01%	0.01%	0.03%	0.04%	0.04%	0.01%	0.00%	0.01%	0.00%	0.01%	0.01%	0.01%	0.01%	0.01%	0.00%	0.00%	0.01%	0.02%	0.00%	0.00%	0.01%	0.01%	0.02%	0.04%	0.02%	0.00%
uncultured_Desulfovirga_sp.	0.01%	0.01%	0.00%	0.00%	0.00%	0.01%	0.03%	0.04%	0.00%	0.01%	0.01%	0.00%	0.00%	0.00%	0.26%	0.03%	0.02%	0.00%	0.01%	0.00%	0.01%	0.01%	0.01%	0.00%	0.01%	0.00%	0.00%	0.00%	0.00%	0.00%	0.00%	0.01%	0.01%	0.04%	0.01%	0.01%
uncultured_Desulfuromonadales_bacterium	0.33%	0.28%	0.24%	0.22%	0.16%	0.09%	0.10%	0.12%	0.28%	0.23%	0.26%	0.13%	0.25%	0.15%	0.02%	0.05%	0.06%	0.21%	0.19%	0.26%	0.22%	0.12%	0.33%	0.10%	0.08%	0.05%	0.12%	0.26%	0.28%	0.11%	0.20%	0.25%	0.18%	0.11%	0.12%	0.09%
uncultured_Firmicutes_bacterium	0.06%	0.03%	0.03%	0.03%	0.03%	0.02%	0.15%	0.10%	0.06%	0.05%	0.10%	0.02%	0.06%	0.04%	0.49%	0.03%	0.10%	0.08%	0.05%	0.05%	0.03%	0.03%	0.04%	0.03%	0.06%	0.04%	0.02%	0.04%	0.02%	0.02%	0.03%	0.07%	0.06%	0.04%	0.14%	0.06%
uncultured_Holophaga_sp.	0.01%	0.01%	0.00%	0.00%	0.01%	0.01%	0.11%	0.11%	0.01%	0.01%	0.02%	0.00%	0.00%	0.01%	0.92%	0.03%	0.04%	0.02%	0.00%	0.00%	0.01%	0.00%	0.01%	0.05%	0.06%	0.01%	0.01%	0.00%	0.00%	0.01%	0.01%	0.00%	0.02%	0.00%	0.11%	0.01%
uncultured_Hyphomicrobiaceae_bacterium	0.18%	0.24%	0.19%	0.10%	0.16%	0.04%	0.05%	0.08%	0.22%	0.25%	0.18%	0.08%	0.18%	0.18%	0.06%	0.03%	0.07%	0.22%	0.18%	0.20%	0.15%	0.08%	0.19%	0.10%	0.07%	0.07%	0.10%	0.20%	0.26%	0.08%	0.16%	0.17%	0.16%	0.19%	0.14%	0.10%
uncultured_Methylobacillus_sp.	0.12%	0.15%	0.10%	0.06%	0.08%	0.03%	0.04%	0.02%	0.13%	0.08%	0.15%	0.04%	0.08%	0.04%	0.01%	0.01%	0.03%	0.15%	0.09%	0.08%	0.11%	0.06%	0.17%	0.03%	0.03%	0.01%	0.04%	0.10%	0.14%	0.03%	0.06%	0.09%	0.08%	0.07%	0.05%	0.05%
uncultured_Ornatilinea_sp.	0.01%	0.00%	0.01%	0.02%	0.01%	0.00%	0.00%	0.00%	0.02%	0.02%	0.02%	0.01%	0.02%	0.00%	0.00%	0.00%	0.01%	0.01%	0.02%	0.01%	0.03%	0.01%	0.02%	0.01%	0.00%	0.00%	0.02%	0.01%	0.00%	0.00%	0.00%	0.03%	0.01%	0.00%	0.00%	0.00%
uncultured_Parcubacteria_group_bacterium	0.03%	0.04%	0.04%	0.00%	0.01%	0.01%	0.01%	0.00%	0.01%	0.03%	0.03%	0.01%	0.01%	0.01%	0.00%	0.01%	0.00%	0.05%	0.01%	0.02%	0.02%	0.01%	0.01%	0.03%	0.00%	0.01%	0.02%	0.04%	0.02%	0.00%	0.01%	0.03%	0.00%	0.01%	0.00%	0.01%
uncultured_Polyangiaceae_bacterium	0.03%	0.02%	0.03%	0.01%	0.01%	0.00%	0.02%	0.00%	0.01%	0.01%	0.01%	0.00%	0.04%	0.03%	0.00%	0.01%	0.00%	0.02%	0.00%	0.01%	0.02%	0.01%	0.02%	0.02%	0.00%	0.00%	0.00%	0.01%	0.02%	0.02%	0.02%	0.04%	0.01%	0.01%	0.01%	0.01%
uncultured_Prosthecobacter_sp.	0.00%	0.00%	0.01%	0.00%	0.00%	0.00%	0.01%	0.03%	0.01%	0.00%	0.01%	0.01%	0.01%	0.00%	0.25%	0.02%	0.01%	0.00%	0.00%	0.00%	0.00%	0.00%	0.00%	0.01%	0.01%	0.01%	0.00%	0.00%	0.00%	0.00%	0.01%	0.01%	0.00%	0.01%	0.03%	0.00%
uncultured_Rhodocyclaceae_bacterium	0.02%	0.02%	0.03%	0.00%	0.01%	0.01%	0.01%	0.01%	0.03%	0.00%	0.02%	0.01%	0.02%	0.01%	0.00%	0.01%	0.00%	0.01%	0.01%	0.02%	0.00%	0.01%	0.02%	0.01%	0.01%	0.00%	0.01%	0.01%	0.03%	0.01%	0.02%	0.03%	0.01%	0.02%	0.02%	0.00%
uncultured_Rhodospirillaceae_bacterium	0.01%	0.01%	0.02%	0.01%	0.01%	0.00%	0.00%	0.00%	0.01%	0.00%	0.01%	0.01%	0.01%	0.00%	0.00%	0.01%	0.00%	0.01%	0.02%	0.02%	0.01%	0.01%	0.01%	0.00%	0.01%	0.00%	0.00%	0.00%	0.02%	0.00%	0.01%	0.01%	0.00%	0.00%	0.01%	0.01%
uncultured_Saprospiraceae_bacterium	0.04%	0.05%	0.06%	0.02%	0.03%	0.01%	0.03%	0.02%	0.08%	0.04%	0.04%	0.03%	0.01%	0.04%	0.00%	0.00%	0.00%	0.06%	0.03%	0.02%	0.04%	0.03%	0.05%	0.02%	0.00%	0.00%	0.02%	0.04%	0.01%	0.02%	0.04%	0.01%	0.02%	0.02%	0.02%	0.00%
uncultured_Syntrophorhabdaceae_bacterium_TA10	0.02%	0.02%	0.02%	0.01%	0.00%	0.00%	0.00%	0.00%	0.03%	0.01%	0.01%	0.00%	0.01%	0.01%	0.00%	0.01%	0.00%	0.02%	0.00%	0.01%	0.01%	0.00%	0.00%	0.00%	0.00%	0.00%	0.02%	0.01%	0.03%	0.00%	0.01%	0.03%	0.00%	0.01%	0.00%	0.00%
uncultured_Termite_group_1_bacterium	0.02%	0.03%	0.02%	0.02%	0.02%	0.01%	0.01%	0.01%	0.04%	0.04%	0.02%	0.01%	0.02%	0.04%	0.00%	0.01%	0.03%	0.02%	0.04%	0.03%	0.03%	0.02%	0.04%	0.03%	0.01%	0.02%	0.01%	0.03%	0.06%	0.02%	0.05%	0.02%	0.02%	0.06%	0.02%	0.01%
uncultured_Thermaerobacter_sp.	0.23%	0.18%	0.21%	0.12%	0.15%	0.11%	0.06%	0.03%	0.19%	0.20%	0.18%	0.10%	0.18%	0.14%	0.01%	0.00%	0.08%	0.16%	0.13%	0.15%	0.19%	0.10%	0.24%	0.07%	0.05%	0.04%	0.09%	0.15%	0.21%	0.07%	0.19%	0.16%	0.11%	0.13%	0.14%	0.13%
uncultured_Verrucomicrobia_bacterium	0.04%	0.01%	0.02%	0.02%	0.02%	0.01%	0.02%	0.00%	0.03%	0.02%	0.01%	0.01%	0.02%	0.02%	0.00%	0.00%	0.01%	0.01%	0.02%	0.02%	0.03%	0.02%	0.03%	0.01%	0.00%	0.00%	0.03%	0.01%	0.00%	0.01%	0.01%	0.04%	0.02%	0.00%	0.01%	0.02%
uncultured_actinobacterium	0.28%	0.30%	0.36%	0.16%	0.20%	0.09%	0.13%	0.10%	0.25%	0.28%	0.31%	0.17%	0.23%	0.24%	0.03%	0.05%	0.16%	0.31%	0.24%	0.25%	0.27%	0.13%	0.37%	0.11%	0.15%	0.06%	0.10%	0.29%	0.35%	0.14%	0.23%	0.30%	0.11%	0.30%	0.30%	0.16%
uncultured_anaerobic_ammonium_oxidizing_bacterium	0.01%	0.00%	0.02%	0.00%	0.01%	0.00%	0.00%	0.00%	0.01%	0.00%	0.01%	0.00%	0.00%	0.02%	0.00%	0.00%	0.02%	0.00%	0.00%	0.01%	0.00%	0.00%	0.00%	0.01%	0.01%	0.00%	0.00%	0.00%	0.00%	0.00%	0.01%	0.01%	0.00%	0.00%	0.00%	0.00%
uncultured_anaerobic_bacterium	0.00%	0.01%	0.00%	0.01%	0.01%	0.00%	0.01%	0.02%	0.01%	0.00%	0.00%	0.01%	0.01%	0.01%	0.00%	0.00%	0.00%	0.01%	0.00%	0.01%	0.02%	0.01%	0.01%	0.01%	0.00%	0.00%	0.00%	0.00%	0.01%	0.00%	0.00%	0.01%	0.00%	0.01%	0.02%	0.01%
uncultured_bacterium_Btol	0.02%	0.02%	0.00%	0.02%	0.00%	0.01%	0.00%	0.01%	0.01%	0.02%	0.03%	0.00%	0.01%	0.03%	0.01%	0.01%	0.03%	0.01%	0.01%	0.02%	0.02%	0.01%	0.03%	0.00%	0.01%	0.00%	0.02%	0.03%	0.01%	0.01%	0.02%	0.02%	0.02%	0.01%	0.00%	0.02%
uncultured_bacterium_GR_296.II.11	0.02%	0.02%	0.02%	0.02%	0.02%	0.02%	0.01%	0.02%	0.02%	0.03%	0.02%	0.00%	0.02%	0.01%	0.00%	0.00%	0.01%	0.00%	0.01%	0.01%	0.01%	0.01%	0.04%	0.00%	0.00%	0.00%	0.03%	0.02%	0.02%	0.01%	0.01%	0.02%	0.02%	0.02%	0.07%	0.02%
uncultured_bacterium_PHOS_HE79	0.03%	0.00%	0.00%	0.01%	0.01%	0.00%	0.00%	0.01%	0.02%	0.01%	0.01%	0.00%	0.00%	0.00%	0.00%	0.00%	0.00%	0.01%	0.00%	0.00%	0.01%	0.00%	0.02%	0.01%	0.00%	0.00%	0.02%	0.01%	0.02%	0.00%	0.01%	0.01%	0.00%	0.00%	0.01%	0.00%
uncultured_bacterium_SJA_116	0.01%	0.03%	0.03%	0.01%	0.03%	0.01%	0.01%	0.00%	0.02%	0.03%	0.03%	0.01%	0.01%	0.00%	0.00%	0.00%	0.01%	0.00%	0.03%	0.02%	0.00%	0.00%	0.01%	0.01%	0.01%	0.01%	0.01%	0.02%	0.02%	0.01%	0.02%	0.00%	0.03%	0.01%	0.01%	0.00%
uncultured_bacterium_SJA_88	0.02%	0.01%	0.03%	0.01%	0.01%	0.00%	0.00%	0.02%	0.03%	0.03%	0.00%	0.01%	0.00%	0.01%	0.00%	0.00%	0.00%	0.04%	0.01%	0.00%	0.02%	0.02%	0.03%	0.00%	0.00%	0.00%	0.02%	0.03%	0.01%	0.01%	0.01%	0.02%	0.00%	0.01%	0.00%	0.02%
uncultured_bacterium_UASB_TL84	0.02%	0.03%	0.01%	0.01%	0.02%	0.01%	0.00%	0.02%	0.02%	0.02%	0.01%	0.03%	0.01%	0.01%	0.00%	0.00%	0.02%	0.01%	0.01%	0.02%	0.03%	0.00%	0.01%	0.00%	0.00%	0.00%	0.01%	0.03%	0.02%	0.00%	0.02%	0.02%	0.03%	0.00%	0.02%	0.01%
uncultured_beta_proteobacterium	0.29%	0.28%	0.33%	0.15%	0.19%	0.12%	1.32%	0.89%	0.34%	0.28%	0.28%	0.15%	0.22%	0.19%	0.04%	0.79%	0.59%	0.34%	0.22%	0.26%	0.20%	0.14%	0.33%	0.25%	0.73%	0.19%	0.16%	0.19%	0.24%	0.12%	0.16%	0.24%	0.18%	0.49%	0.81%	0.17%
uncultured_compost_bacterium	0.02%	0.01%	0.03%	0.01%	0.01%	0.01%	0.02%	0.01%	0.04%	0.02%	0.02%	0.01%	0.01%	0.02%	0.01%	0.00%	0.02%	0.01%	0.01%	0.00%	0.00%	0.01%	0.00%	0.02%	0.01%	0.00%	0.01%	0.01%	0.01%	0.01%	0.01%	0.01%	0.00%	0.01%	0.01%	0.01%
uncultured_delta_proteobacterium	0.59%	0.59%	0.62%	0.36%	0.36%	0.14%	0.11%	0.21%	0.57%	0.53%	0.55%	0.32%	0.45%	0.35%	0.02%	0.07%	0.26%	0.70%	0.48%	0.39%	0.49%	0.28%	0.73%	0.32%	0.11%	0.13%	0.29%	0.55%	0.60%	0.25%	0.41%	0.64%	0.32%	0.39%	0.33%	0.31%
uncultured_eubacterium_WCHB1_03	0.00%	0.00%	0.01%	0.00%	0.00%	0.00%	0.05%	0.00%	0.01%	0.01%	0.00%	0.00%	0.00%	0.00%	0.00%	0.01%	0.01%	0.00%	0.00%	0.02%	0.02%	0.01%	0.01%	0.02%	0.01%	0.00%	0.01%	0.01%	0.02%	0.00%	0.00%	0.01%	0.02%	0.01%	0.03%	0.01%
uncultured_forest_soil_bacterium	0.10%	0.10%	0.10%	0.05%	0.09%	0.08%	0.56%	0.42%	0.13%	0.14%	0.10%	0.05%	0.08%	0.09%	1.17%	0.31%	0.29%	0.18%	0.08%	0.09%	0.08%	0.05%	0.12%	0.16%	0.42%	0.11%	0.07%	0.13%	0.10%	0.05%	0.07%	0.08%	0.12%	0.33%	0.38%	0.07%
uncultured_gamma_proteobacterium	0.25%	0.25%	0.28%	0.16%	0.19%	0.14%	1.08%	0.60%	0.32%	0.24%	0.23%	0.16%	0.22%	0.20%	0.26%	0.53%	0.43%	0.29%	0.21%	0.24%	0.22%	0.12%	0.32%	0.27%	0.85%	0.19%	0.13%	0.24%	0.20%	0.12%	0.15%	0.22%	0.22%	0.54%	0.76%	0.14%
uncultured_prokaryote	1.35%	1.46%	1.27%	0.57%	0.78%	0.32%	0.36%	0.51%	1.12%	1.22%	1.34%	0.70%	0.91%	0.94%	0.28%	0.20%	0.43%	1.13%	0.99%	1.01%	1.18%	0.55%	1.31%	0.62%	0.29%	0.21%	0.59%	1.19%	1.35%	0.48%	1.01%	1.13%	0.88%	0.81%	0.85%	0.62%
uncultured_proteobacterium	0.00%	0.01%	0.02%	0.00%	0.00%	0.01%	0.04%	0.02%	0.00%	0.01%	0.01%	0.00%	0.00%	0.02%	0.50%	0.02%	0.00%	0.00%	0.00%	0.01%	0.01%	0.00%	0.00%	0.01%	0.01%	0.00%	0.00%	0.00%	0.00%	0.01%	0.00%	0.00%	0.01%	0.01%	0.01%	0.00%
uncultured_rumen_bacterium	0.02%	0.00%	0.00%	0.00%	0.00%	0.02%	0.05%	0.02%	0.01%	0.00%	0.00%	0.00%	0.00%	0.01%	0.01%	0.05%	0.02%	0.01%	0.01%	0.00%	0.02%	0.01%	0.00%	0.03%	0.08%	0.01%	0.00%	0.00%	0.00%	0.00%	0.01%	0.03%	0.00%	0.03%	0.09%	0.00%
uncultured_sludge_bacterium	0.08%	0.05%	0.06%	0.03%	0.03%	0.01%	0.03%	0.03%	0.12%	0.05%	0.04%	0.03%	0.03%	0.05%	0.00%	0.02%	0.04%	0.06%	0.03%	0.06%	0.05%	0.04%	0.03%	0.03%	0.01%	0.02%	0.02%	0.02%	0.05%	0.01%	0.06%	0.05%	0.01%	0.02%	0.04%	0.04%
uncultured_sludge_bacterium_H5	0.05%	0.01%	0.00%	0.01%	0.02%	0.00%	0.01%	0.00%	0.01%	0.01%	0.01%	0.02%	0.00%	0.01%	0.00%	0.00%	0.00%	0.01%	0.00%	0.01%	0.00%	0.00%	0.00%	0.01%	0.00%	0.00%	0.01%	0.00%	0.01%	0.00%	0.01%	0.00%	0.00%	0.01%	0.01%	0.00%
uncultured_soil_bacterium	1.24%	1.24%	1.24%	0.76%	0.77%	0.39%	0.70%	0.84%	1.22%	1.19%	1.11%	0.64%	1.02%	1.10%	1.03%	0.42%	0.59%	1.20%	0.96%	0.97%	1.07%	0.57%	1.31%	0.73%	0.39%	0.45%	0.66%	1.16%	1.39%	0.61%	1.02%	1.12%	0.95%	0.95%	0.96%	0.71%
